# Supplementary material for: Disentangling the effects of terroir, season, and vintage on the grapevine fungal pathobiome
Source: Front Microbiol. 2024 Jan 17;14:1322559. doi: 10.3389/fmicb.2023.1322559 (PMC10829339; doi:10.3389/fmicb.2023.1322559)
Supplement: Supplementary file 2 [file Table_1.xlsx]

## Sheet: Sheet1
Table Supplementary 1. Co-occurrence data derived from presence-absence matrices for fungal ASV pairs in different grapevine microhabitats. The probability values represent the likelihood of specific fungal pairs co-occurring more or less frequently than expected by chance. Red color indicates a negative relationship, while blue signifies a positive relationship in the probability of co-occurrenc…
prob_cooccur	sp1_name	SH_1	sp1_genus	sp. taxon_1	sp2_name	SH_2	sp2_genus	sp taxon 2	source
0.206	ASV00206	SH1581100.08FU	Phaeoacremonium	Phaeoacremonium minimum	ASV00084	SH1555330.08FU	Pleurophoma	Pleurophoma sp.	wood
0.057	ASV00822	SH1615013.08FU	Phaeomoniella	Phaeomoniella chlamydospora	ASV00321	SH1525206.08FU	Coniothyrium	Coniothyrium sp.	wood
0.057	ASV00956	SH1615013.08FU	Phaeomoniella	Phaeomoniella chlamydospora	ASV00321	SH1525206.08FU	Coniothyrium	Coniothyrium sp.	wood
0.05	ASV01792	SH1615013.08FU	Phaeomoniella	Phaeomoniella chlamydospora	ASV00321	SH1525206.08FU	Coniothyrium	Coniothyrium sp.	wood
0.05	ASV00822	SH1615013.08FU	Phaeomoniella	Phaeomoniella chlamydospora	ASV00436	SH1525206.08FU	Coniothyrium	Coniothyrium sp.	wood
0.05	ASV00956	SH1615013.08FU	Phaeomoniella	Phaeomoniella chlamydospora	ASV00436	SH1525206.08FU	Coniothyrium	Coniothyrium sp.	wood
0.046	ASV01050	SH1615013.08FU	Phaeomoniella	Phaeomoniella chlamydospora	ASV00377	SH1514429.08FU	Exobasidium	Exobasidium woronichinii	wood
0.116	ASV00822	SH1615013.08FU	Phaeomoniella	Phaeomoniella chlamydospora	ASV00084	SH1555330.08FU	Pleurophoma	Pleurophoma sp.	wood
0.116	ASV00956	SH1615013.08FU	Phaeomoniella	Phaeomoniella chlamydospora	ASV00084	SH1555330.08FU	Pleurophoma	Pleurophoma sp.	wood
0.182	ASV00206	SH1581100.08FU	Phaeoacremonium	Phaeoacremonium minimum	ASV00118	SH1555330.08FU	Pleurophoma	Pleurophoma sp.	wood
0.119	ASV00432	SH1641282.08FU	Devriesia	Devriesia pseudoamericana	ASV00153	SH1581100.08FU	Phaeoacremonium	Phaeoacremonium minimum	wood
0.044	ASV01792	SH1615013.08FU	Phaeomoniella	Phaeomoniella chlamydospora	ASV00436	SH1525206.08FU	Coniothyrium	Coniothyrium sp.	wood
0.106	ASV00239	SH2311583.08FU	Botrytis	Botrytis californica	ASV00040	SH1190488.08FU	Eutypella	Eutypella sp.	wood
0.092	ASV00070	SH1190488.08FU	Eutypella	Eutypella sp.	ASV00239	SH2311583.08FU	Botrytis	Botrytis californica	wood
0.059	ASV00599	SH1641282.08FU	Devriesia	Devriesia pseudoamericana	ASV00070	SH1190488.08FU	Eutypella	Eutypella sp.	wood
0.158	ASV00436	SH1525206.08FU	Coniothyrium	Coniothyrium sp.	ASV00025	SH1615013.08FU	Phaeomoniella	Phaeomoniella chlamydospora	wood
0.109	ASV01341	SH1615013.08FU	Phaeomoniella	Phaeomoniella chlamydospora	ASV00084	SH1555330.08FU	Pleurophoma	Pleurophoma sp.	wood
0.109	ASV01797	SH1615013.08FU	Phaeomoniella	Phaeomoniella chlamydospora	ASV00084	SH1555330.08FU	Pleurophoma	Pleurophoma sp.	wood
0.109	ASV02510	SH1615013.08FU	Phaeomoniella	Phaeomoniella chlamydospora	ASV00084	SH1555330.08FU	Pleurophoma	Pleurophoma sp.	wood
0.073	ASV00599	SH1641282.08FU	Devriesia	Devriesia pseudoamericana	ASV00206	SH1581100.08FU	Phaeoacremonium	Phaeoacremonium minimum	wood
0.057	ASV01061	SH2131021.08FU	Botryosphaeria	Botryosphaeria fabicerciana	ASV00040	SH1190488.08FU	Eutypella	Eutypella sp.	wood
0.087	ASV00432	SH1641282.08FU	Devriesia	Devriesia pseudoamericana	ASV00047	SH1566944.08FU	Fomitiporia	Fomitiporia aethiopica	wood
0.072	ASV00436	SH1525206.08FU	Coniothyrium	Coniothyrium sp.	ASV00070	SH1190488.08FU	Eutypella	Eutypella sp.	wood
0.085	ASV00321	SH1525206.08FU	Coniothyrium	Coniothyrium sp.	ASV00078	SH1566944.08FU	Fomitiporia	Fomitiporia aethiopica	wood
0.264	ASV00153	SH1581100.08FU	Phaeoacremonium	Phaeoacremonium minimum	ASV00084	SH1555330.08FU	Pleurophoma	Pleurophoma sp.	wood
0.193	ASV00047	SH1566944.08FU	Fomitiporia	Fomitiporia aethiopica	ASV00084	SH1555330.08FU	Pleurophoma	Pleurophoma sp.	wood
0.083	ASV00436	SH1525206.08FU	Coniothyrium	Coniothyrium sp.	ASV00040	SH1190488.08FU	Eutypella	Eutypella sp.	wood
0.083	ASV00436	SH1525206.08FU	Coniothyrium	Coniothyrium sp.	ASV00047	SH1566944.08FU	Fomitiporia	Fomitiporia aethiopica	wood
0.082	ASV00321	SH1525206.08FU	Coniothyrium	Coniothyrium sp.	ASV00070	SH1190488.08FU	Eutypella	Eutypella sp.	wood
0.103	ASV01050	SH1615013.08FU	Phaeomoniella	Phaeomoniella chlamydospora	ASV00084	SH1555330.08FU	Pleurophoma	Pleurophoma sp.	wood
0.103	ASV01792	SH1615013.08FU	Phaeomoniella	Phaeomoniella chlamydospora	ASV00084	SH1555330.08FU	Pleurophoma	Pleurophoma sp.	wood
0.093	ASV00599	SH1641282.08FU	Devriesia	Devriesia pseudoamericana	ASV00153	SH1581100.08FU	Phaeoacremonium	Phaeoacremonium minimum	wood
0.129	ASV01000	SH1615013.08FU	Phaeomoniella	Phaeomoniella chlamydospora	ASV00084	SH1555330.08FU	Pleurophoma	Pleurophoma sp.	wood
0.129	ASV01430	SH1615013.08FU	Phaeomoniella	Phaeomoniella chlamydospora	ASV00084	SH1555330.08FU	Pleurophoma	Pleurophoma sp.	wood
0.129	ASV01701	SH1615013.08FU	Phaeomoniella	Phaeomoniella chlamydospora	ASV00084	SH1555330.08FU	Pleurophoma	Pleurophoma sp.	wood
0.052	ASV00822	SH1615013.08FU	Phaeomoniella	Phaeomoniella chlamydospora	ASV00377	SH1514429.08FU	Exobasidium	Exobasidium woronichinii	wood
0.052	ASV00956	SH1615013.08FU	Phaeomoniella	Phaeomoniella chlamydospora	ASV00377	SH1514429.08FU	Exobasidium	Exobasidium woronichinii	wood
0.095	ASV00321	SH1525206.08FU	Coniothyrium	Coniothyrium sp.	ASV00040	SH1190488.08FU	Eutypella	Eutypella sp.	wood
0.095	ASV00321	SH1525206.08FU	Coniothyrium	Coniothyrium sp.	ASV00047	SH1566944.08FU	Fomitiporia	Fomitiporia aethiopica	wood
0.034	ASV01050	SH1615013.08FU	Phaeomoniella	Phaeomoniella chlamydospora	ASV00556	SH1514429.08FU	Exobasidium	Exobasidium woronichinii	wood
0.05	ASV01050	SH1615013.08FU	Phaeomoniella	Phaeomoniella chlamydospora	ASV00321	SH1525206.08FU	Coniothyrium	Coniothyrium sp.	wood
0.093	ASV00432	SH1641282.08FU	Devriesia	Devriesia pseudoamericana	ASV00206	SH1581100.08FU	Phaeoacremonium	Phaeoacremonium minimum	wood
0.106	ASV00239	SH2311583.08FU	Botrytis	Botrytis californica	ASV00047	SH1566944.08FU	Fomitiporia	Fomitiporia aethiopica	wood
0.443	ASV00118	SH1555330.08FU	Pleurophoma	Pleurophoma sp.	ASV00002	SH1615013.08FU	Phaeomoniella	Phaeomoniella chlamydospora	wood
0.443	ASV00118	SH1555330.08FU	Pleurophoma	Pleurophoma sp.	ASV00007	SH1615013.08FU	Phaeomoniella	Phaeomoniella chlamydospora	wood
0.064	ASV00556	SH1514429.08FU	Exobasidium	Exobasidium woronichinii	ASV00040	SH1190488.08FU	Eutypella	Eutypella sp.	wood
0.079	ASV00300	SH2311583.08FU	Botrytis	Botrytis californica	ASV00070	SH1190488.08FU	Eutypella	Eutypella sp.	wood
0.078	ASV00432	SH1641282.08FU	Devriesia	Devriesia pseudoamericana	ASV00078	SH1566944.08FU	Fomitiporia	Fomitiporia aethiopica	wood
0.367	ASV00084	SH1555330.08FU	Pleurophoma	Pleurophoma sp.	ASV00025	SH1615013.08FU	Phaeomoniella	Phaeomoniella chlamydospora	wood
0.176	ASV01050	SH1615013.08FU	Phaeomoniella	Phaeomoniella chlamydospora	ASV00001	SH2131097.08FU	Diplodia	Diplodia scrobiculata	wood
0.176	ASV01792	SH1615013.08FU	Phaeomoniella	Phaeomoniella chlamydospora	ASV00001	SH2131097.08FU	Diplodia	Diplodia scrobiculata	wood
0.091	ASV00300	SH2311583.08FU	Botrytis	Botrytis californica	ASV00040	SH1190488.08FU	Eutypella	Eutypella sp.	wood
0.174	ASV00078	SH1566944.08FU	Fomitiporia	Fomitiporia aethiopica	ASV00084	SH1555330.08FU	Pleurophoma	Pleurophoma sp.	wood
0.176	ASV00174	SH1641282.08FU	Devriesia	Devriesia pseudoamericana	ASV00153	SH1581100.08FU	Phaeoacremonium	Phaeoacremonium minimum	wood
0.114	ASV00436	SH1525206.08FU	Coniothyrium	Coniothyrium sp.	ASV00153	SH1581100.08FU	Phaeoacremonium	Phaeoacremonium minimum	wood
0.233	ASV00153	SH1581100.08FU	Phaeoacremonium	Phaeoacremonium minimum	ASV00118	SH1555330.08FU	Pleurophoma	Pleurophoma sp.	wood
0.097	ASV02901	SH1615013.08FU	Phaeomoniella	Phaeomoniella chlamydospora	ASV00084	SH1555330.08FU	Pleurophoma	Pleurophoma sp.	wood
0.122	ASV01417	SH1615013.08FU	Phaeomoniella	Phaeomoniella chlamydospora	ASV00084	SH1555330.08FU	Pleurophoma	Pleurophoma sp.	wood
0.075	ASV00432	SH1641282.08FU	Devriesia	Devriesia pseudoamericana	ASV00070	SH1190488.08FU	Eutypella	Eutypella sp.	wood
0.061	ASV00599	SH1641282.08FU	Devriesia	Devriesia pseudoamericana	ASV00078	SH1566944.08FU	Fomitiporia	Fomitiporia aethiopica	wood
0.198	ASV00822	SH1615013.08FU	Phaeomoniella	Phaeomoniella chlamydospora	ASV00001	SH2131097.08FU	Diplodia	Diplodia scrobiculata	wood
0.198	ASV00956	SH1615013.08FU	Phaeomoniella	Phaeomoniella chlamydospora	ASV00001	SH2131097.08FU	Diplodia	Diplodia scrobiculata	wood
0.046	ASV01792	SH1615013.08FU	Phaeomoniella	Phaeomoniella chlamydospora	ASV00377	SH1514429.08FU	Exobasidium	Exobasidium woronichinii	wood
0.075	ASV00436	SH1525206.08FU	Coniothyrium	Coniothyrium sp.	ASV00078	SH1566944.08FU	Fomitiporia	Fomitiporia aethiopica	wood
0.167	ASV00436	SH1525206.08FU	Coniothyrium	Coniothyrium sp.	ASV00014	SH1615013.08FU	Phaeomoniella	Phaeomoniella chlamydospora	wood
0.18	ASV00321	SH1525206.08FU	Coniothyrium	Coniothyrium sp.	ASV00025	SH1615013.08FU	Phaeomoniella	Phaeomoniella chlamydospora	wood
0.125	ASV00256	SH1641282.08FU	Devriesia	Devriesia pseudoamericana	ASV00206	SH1581100.08FU	Phaeoacremonium	Phaeoacremonium minimum	wood
0.137	ASV00206	SH1581100.08FU	Phaeoacremonium	Phaeoacremonium minimum	ASV00174	SH1641282.08FU	Devriesia	Devriesia pseudoamericana	wood
0.087	ASV00432	SH1641282.08FU	Devriesia	Devriesia pseudoamericana	ASV00040	SH1190488.08FU	Eutypella	Eutypella sp.	wood
0.16	ASV00256	SH1641282.08FU	Devriesia	Devriesia pseudoamericana	ASV00153	SH1581100.08FU	Phaeoacremonium	Phaeoacremonium minimum	wood
0.155	ASV00047	SH1566944.08FU	Fomitiporia	Fomitiporia aethiopica	ASV00153	SH1581100.08FU	Phaeoacremonium	Phaeoacremonium minimum	wood
0.102	ASV00078	SH1566944.08FU	Fomitiporia	Fomitiporia aethiopica	ASV00040	SH1190488.08FU	Eutypella	Eutypella sp.	wood
0.092	ASV00322	SH1190488.08FU	Eutypella	Eutypella sp.	ASV00239	SH2311583.08FU	Botrytis	Botrytis californica	wood
0.102	ASV00322	SH1190488.08FU	Eutypella	Eutypella sp.	ASV00256	SH1641282.08FU	Devriesia	Devriesia pseudoamericana	wood
0.205	ASV00078	SH1566944.08FU	Fomitiporia	Fomitiporia aethiopica	ASV00014	SH1615013.08FU	Phaeomoniella	Phaeomoniella chlamydospora	wood
0.104	ASV01430	SH1615013.08FU	Phaeomoniella	Phaeomoniella chlamydospora	ASV00153	SH1581100.08FU	Phaeoacremonium	Phaeoacremonium minimum	wood
0.104	ASV01701	SH1615013.08FU	Phaeomoniella	Phaeomoniella chlamydospora	ASV00153	SH1581100.08FU	Phaeoacremonium	Phaeoacremonium minimum	wood
0.311	ASV00153	SH1581100.08FU	Phaeoacremonium	Phaeoacremonium minimum	ASV00014	SH1615013.08FU	Phaeomoniella	Phaeomoniella chlamydospora	wood
0.219	ASV00174	SH1641282.08FU	Devriesia	Devriesia pseudoamericana	ASV00084	SH1555330.08FU	Pleurophoma	Pleurophoma sp.	wood
0.093	ASV00822	SH1615013.08FU	Phaeomoniella	Phaeomoniella chlamydospora	ASV00153	SH1581100.08FU	Phaeoacremonium	Phaeoacremonium minimum	wood
0.093	ASV00956	SH1615013.08FU	Phaeomoniella	Phaeomoniella chlamydospora	ASV00153	SH1581100.08FU	Phaeoacremonium	Phaeoacremonium minimum	wood
0.12	ASV00239	SH2311583.08FU	Botrytis	Botrytis californica	ASV00174	SH1641282.08FU	Devriesia	Devriesia pseudoamericana	wood
0.053	ASV01061	SH2131021.08FU	Botryosphaeria	Botryosphaeria fabicerciana	ASV00239	SH2311583.08FU	Botrytis	Botrytis californica	wood
0.081	ASV01000	SH1615013.08FU	Phaeomoniella	Phaeomoniella chlamydospora	ASV00206	SH1581100.08FU	Phaeoacremonium	Phaeoacremonium minimum	wood
0.061	ASV00822	SH1615013.08FU	Phaeomoniella	Phaeomoniella chlamydospora	ASV00237	SH1190488.08FU	Eutypella	Eutypella sp.	wood
0.061	ASV00956	SH1615013.08FU	Phaeomoniella	Phaeomoniella chlamydospora	ASV00237	SH1190488.08FU	Eutypella	Eutypella sp.	wood
0.052	ASV00556	SH1514429.08FU	Exobasidium	Exobasidium woronichinii	ASV00300	SH2311583.08FU	Botrytis	Botrytis californica	wood
0.083	ASV01050	SH1615013.08FU	Phaeomoniella	Phaeomoniella chlamydospora	ASV00153	SH1581100.08FU	Phaeoacremonium	Phaeoacremonium minimum	wood
0.083	ASV01792	SH1615013.08FU	Phaeomoniella	Phaeomoniella chlamydospora	ASV00153	SH1581100.08FU	Phaeoacremonium	Phaeoacremonium minimum	wood
0.24	ASV00239	SH2311583.08FU	Botrytis	Botrytis californica	ASV00029	SH1689080.08FU	Alternaria	Alternaria angustiovoidea	wood
0.051	ASV01061	SH2131021.08FU	Botryosphaeria	Botryosphaeria fabicerciana	ASV00237	SH1190488.08FU	Eutypella	Eutypella sp.	wood
0.194	ASV00300	SH2311583.08FU	Botrytis	Botrytis californica	ASV00048	SH1689080.08FU	Alternaria	Alternaria angustiovoidea	wood
0.242	ASV00206	SH1581100.08FU	Phaeoacremonium	Phaeoacremonium minimum	ASV00014	SH1615013.08FU	Phaeomoniella	Phaeomoniella chlamydospora	wood
0.061	ASV02901	SH1615013.08FU	Phaeomoniella	Phaeomoniella chlamydospora	ASV00206	SH1581100.08FU	Phaeoacremonium	Phaeoacremonium minimum	wood
0.059	ASV00822	SH1615013.08FU	Phaeomoniella	Phaeomoniella chlamydospora	ASV00322	SH1190488.08FU	Eutypella	Eutypella sp.	wood
0.059	ASV00956	SH1615013.08FU	Phaeomoniella	Phaeomoniella chlamydospora	ASV00322	SH1190488.08FU	Eutypella	Eutypella sp.	wood
0.404	ASV00153	SH1581100.08FU	Phaeoacremonium	Phaeoacremonium minimum	ASV00007	SH1615013.08FU	Phaeomoniella	Phaeomoniella chlamydospora	wood
0.069	ASV01341	SH1615013.08FU	Phaeomoniella	Phaeomoniella chlamydospora	ASV00206	SH1581100.08FU	Phaeoacremonium	Phaeoacremonium minimum	wood
0.106	ASV00078	SH1566944.08FU	Fomitiporia	Fomitiporia aethiopica	ASV00024	SH1861154.08FU	Botryosphaeria	Botryosphaeria stevensii	wood
0.032	ASV01061	SH2131021.08FU	Botryosphaeria	Botryosphaeria fabicerciana	ASV01341	SH1615013.08FU	Phaeomoniella	Phaeomoniella chlamydospora	wood
0.159	ASV00239	SH2311583.08FU	Botrytis	Botrytis californica	ASV00118	SH1555330.08FU	Pleurophoma	Pleurophoma sp.	wood
0.077	ASV01417	SH1615013.08FU	Phaeomoniella	Phaeomoniella chlamydospora	ASV00206	SH1581100.08FU	Phaeoacremonium	Phaeoacremonium minimum	wood
0.059	ASV01061	SH2131021.08FU	Botryosphaeria	Botryosphaeria fabicerciana	ASV00256	SH1641282.08FU	Devriesia	Devriesia pseudoamericana	wood
0.103	ASV00401	SH1641282.08FU	Devriesia	Devriesia pseudoamericana	ASV00084	SH1555330.08FU	Pleurophoma	Pleurophoma sp.	wood
0.114	ASV00040	SH1190488.08FU	Eutypella	Eutypella sp.	ASV00047	SH1566944.08FU	Fomitiporia	Fomitiporia aethiopica	wood
0.088	ASV01797	SH1615013.08FU	Phaeomoniella	Phaeomoniella chlamydospora	ASV00153	SH1581100.08FU	Phaeoacremonium	Phaeoacremonium minimum	wood
0.088	ASV02510	SH1615013.08FU	Phaeomoniella	Phaeomoniella chlamydospora	ASV00153	SH1581100.08FU	Phaeoacremonium	Phaeoacremonium minimum	wood
0.039	ASV00556	SH1514429.08FU	Exobasidium	Exobasidium woronichinii	ASV00599	SH1641282.08FU	Devriesia	Devriesia pseudoamericana	wood
0.194	ASV00078	SH1566944.08FU	Fomitiporia	Fomitiporia aethiopica	ASV00025	SH1615013.08FU	Phaeomoniella	Phaeomoniella chlamydospora	wood
0.386	ASV00118	SH1555330.08FU	Pleurophoma	Pleurophoma sp.	ASV00029	SH1689080.08FU	Alternaria	Alternaria angustiovoidea	wood
0.03	ASV02901	SH1615013.08FU	Phaeomoniella	Phaeomoniella chlamydospora	ASV01050	SH1615013.08FU	Phaeomoniella	Phaeomoniella chlamydospora	wood
0.176	ASV00256	SH1641282.08FU	Devriesia	Devriesia pseudoamericana	ASV00118	SH1555330.08FU	Pleurophoma	Pleurophoma sp.	wood
0.121	ASV01061	SH2131021.08FU	Botryosphaeria	Botryosphaeria fabicerciana	ASV00048	SH1689080.08FU	Alternaria	Alternaria angustiovoidea	wood
0.065	ASV01050	SH1615013.08FU	Phaeomoniella	Phaeomoniella chlamydospora	ASV00206	SH1581100.08FU	Phaeoacremonium	Phaeoacremonium minimum	wood
0.065	ASV01792	SH1615013.08FU	Phaeomoniella	Phaeomoniella chlamydospora	ASV00206	SH1581100.08FU	Phaeoacremonium	Phaeoacremonium minimum	wood
0.055	ASV01050	SH1615013.08FU	Phaeomoniella	Phaeomoniella chlamydospora	ASV00237	SH1190488.08FU	Eutypella	Eutypella sp.	wood
0.055	ASV01792	SH1615013.08FU	Phaeomoniella	Phaeomoniella chlamydospora	ASV00237	SH1190488.08FU	Eutypella	Eutypella sp.	wood
0.073	ASV00822	SH1615013.08FU	Phaeomoniella	Phaeomoniella chlamydospora	ASV00206	SH1581100.08FU	Phaeoacremonium	Phaeoacremonium minimum	wood
0.073	ASV00956	SH1615013.08FU	Phaeomoniella	Phaeomoniella chlamydospora	ASV00206	SH1581100.08FU	Phaeoacremonium	Phaeoacremonium minimum	wood
0.036	ASV00401	SH1641282.08FU	Devriesia	Devriesia pseudoamericana	ASV00599	SH1641282.08FU	Devriesia	Devriesia pseudoamericana	wood
0.064	ASV01061	SH2131021.08FU	Botryosphaeria	Botryosphaeria fabicerciana	ASV00174	SH1641282.08FU	Devriesia	Devriesia pseudoamericana	wood
0.081	ASV01430	SH1615013.08FU	Phaeomoniella	Phaeomoniella chlamydospora	ASV00206	SH1581100.08FU	Phaeoacremonium	Phaeoacremonium minimum	wood
0.081	ASV01701	SH1615013.08FU	Phaeomoniella	Phaeomoniella chlamydospora	ASV00206	SH1581100.08FU	Phaeoacremonium	Phaeoacremonium minimum	wood
0.193	ASV00174	SH1641282.08FU	Devriesia	Devriesia pseudoamericana	ASV00118	SH1555330.08FU	Pleurophoma	Pleurophoma sp.	wood
0.438	ASV00084	SH1555330.08FU	Pleurophoma	Pleurophoma sp.	ASV00029	SH1689080.08FU	Alternaria	Alternaria angustiovoidea	wood
0.295	ASV00153	SH1581100.08FU	Phaeoacremonium	Phaeoacremonium minimum	ASV00025	SH1615013.08FU	Phaeomoniella	Phaeomoniella chlamydospora	wood
0.07	ASV00377	SH1514429.08FU	Exobasidium	Exobasidium woronichinii	ASV00300	SH2311583.08FU	Botrytis	Botrytis californica	wood
0.07	ASV00432	SH1641282.08FU	Devriesia	Devriesia pseudoamericana	ASV00300	SH2311583.08FU	Botrytis	Botrytis californica	wood
0.053	ASV01050	SH1615013.08FU	Phaeomoniella	Phaeomoniella chlamydospora	ASV00322	SH1190488.08FU	Eutypella	Eutypella sp.	wood
0.053	ASV01792	SH1615013.08FU	Phaeomoniella	Phaeomoniella chlamydospora	ASV00322	SH1190488.08FU	Eutypella	Eutypella sp.	wood
0.23	ASV00206	SH1581100.08FU	Phaeoacremonium	Phaeoacremonium minimum	ASV00025	SH1615013.08FU	Phaeomoniella	Phaeomoniella chlamydospora	wood
0.226	ASV00239	SH2311583.08FU	Botrytis	Botrytis californica	ASV00048	SH1689080.08FU	Alternaria	Alternaria angustiovoidea	wood
0.034	ASV01050	SH1615013.08FU	Phaeomoniella	Phaeomoniella chlamydospora	ASV02510	SH1615013.08FU	Phaeomoniella	Phaeomoniella chlamydospora	wood
0.116	ASV00599	SH1641282.08FU	Devriesia	Devriesia pseudoamericana	ASV00084	SH1555330.08FU	Pleurophoma	Pleurophoma sp.	wood
0.05	ASV00599	SH1641282.08FU	Devriesia	Devriesia pseudoamericana	ASV00436	SH1525206.08FU	Coniothyrium	Coniothyrium sp.	wood
0.05	ASV00401	SH1641282.08FU	Devriesia	Devriesia pseudoamericana	ASV00321	SH1525206.08FU	Coniothyrium	Coniothyrium sp.	wood
0.069	ASV01797	SH1615013.08FU	Phaeomoniella	Phaeomoniella chlamydospora	ASV00206	SH1581100.08FU	Phaeoacremonium	Phaeoacremonium minimum	wood
0.069	ASV02510	SH1615013.08FU	Phaeomoniella	Phaeomoniella chlamydospora	ASV00206	SH1581100.08FU	Phaeoacremonium	Phaeoacremonium minimum	wood
0.076	ASV00300	SH2311583.08FU	Botrytis	Botrytis californica	ASV00321	SH1525206.08FU	Coniothyrium	Coniothyrium sp.	wood
0.067	ASV00436	SH1525206.08FU	Coniothyrium	Coniothyrium sp.	ASV00300	SH2311583.08FU	Botrytis	Botrytis californica	wood
0.216	ASV00047	SH1566944.08FU	Fomitiporia	Fomitiporia aethiopica	ASV00025	SH1615013.08FU	Phaeomoniella	Phaeomoniella chlamydospora	wood
0.049	ASV01061	SH2131021.08FU	Botryosphaeria	Botryosphaeria fabicerciana	ASV00322	SH1190488.08FU	Eutypella	Eutypella sp.	wood
0.057	ASV00599	SH1641282.08FU	Devriesia	Devriesia pseudoamericana	ASV00321	SH1525206.08FU	Coniothyrium	Coniothyrium sp.	wood
0.103	ASV00300	SH2311583.08FU	Botrytis	Botrytis californica	ASV00174	SH1641282.08FU	Devriesia	Devriesia pseudoamericana	wood
0.189	ASV00436	SH1525206.08FU	Coniothyrium	Coniothyrium sp.	ASV00029	SH1689080.08FU	Alternaria	Alternaria angustiovoidea	wood
0.091	ASV00401	SH1641282.08FU	Devriesia	Devriesia pseudoamericana	ASV00118	SH1555330.08FU	Pleurophoma	Pleurophoma sp.	wood
0.067	ASV00556	SH1514429.08FU	Exobasidium	Exobasidium woronichinii	ASV00256	SH1641282.08FU	Devriesia	Devriesia pseudoamericana	wood
0.064	ASV00436	SH1525206.08FU	Coniothyrium	Coniothyrium sp.	ASV00432	SH1641282.08FU	Devriesia	Devriesia pseudoamericana	wood
0.073	ASV00432	SH1641282.08FU	Devriesia	Devriesia pseudoamericana	ASV00321	SH1525206.08FU	Coniothyrium	Coniothyrium sp.	wood
0.081	ASV00432	SH1641282.08FU	Devriesia	Devriesia pseudoamericana	ASV00239	SH2311583.08FU	Botrytis	Botrytis californica	wood
0.148	ASV00432	SH1641282.08FU	Devriesia	Devriesia pseudoamericana	ASV00084	SH1555330.08FU	Pleurophoma	Pleurophoma sp.	wood
0.09	ASV00377	SH1514429.08FU	Exobasidium	Exobasidium woronichinii	ASV00256	SH1641282.08FU	Devriesia	Devriesia pseudoamericana	wood
0.412	ASV00084	SH1555330.08FU	Pleurophoma	Pleurophoma sp.	ASV00048	SH1689080.08FU	Alternaria	Alternaria angustiovoidea	wood
0.098	ASV00070	SH1190488.08FU	Eutypella	Eutypella sp.	ASV00047	SH1566944.08FU	Fomitiporia	Fomitiporia aethiopica	wood
0.089	ASV00070	SH1190488.08FU	Eutypella	Eutypella sp.	ASV00078	SH1566944.08FU	Fomitiporia	Fomitiporia aethiopica	wood
0.088	ASV00321	SH1525206.08FU	Coniothyrium	Coniothyrium sp.	ASV00239	SH2311583.08FU	Botrytis	Botrytis californica	wood
0.073	ASV00556	SH1514429.08FU	Exobasidium	Exobasidium woronichinii	ASV00174	SH1641282.08FU	Devriesia	Devriesia pseudoamericana	wood
0.099	ASV00377	SH1514429.08FU	Exobasidium	Exobasidium woronichinii	ASV00174	SH1641282.08FU	Devriesia	Devriesia pseudoamericana	wood
0.078	ASV00436	SH1525206.08FU	Coniothyrium	Coniothyrium sp.	ASV00239	SH2311583.08FU	Botrytis	Botrytis californica	wood
0.215	ASV00321	SH1525206.08FU	Coniothyrium	Coniothyrium sp.	ASV00029	SH1689080.08FU	Alternaria	Alternaria angustiovoidea	wood
0.131	ASV00432	SH1641282.08FU	Devriesia	Devriesia pseudoamericana	ASV00118	SH1555330.08FU	Pleurophoma	Pleurophoma sp.	wood
0.364	ASV00118	SH1555330.08FU	Pleurophoma	Pleurophoma sp.	ASV00048	SH1689080.08FU	Alternaria	Alternaria angustiovoidea	wood
0.102	ASV00599	SH1641282.08FU	Devriesia	Devriesia pseudoamericana	ASV00118	SH1555330.08FU	Pleurophoma	Pleurophoma sp.	wood
0.034	ASV01050	SH1615013.08FU	Phaeomoniella	Phaeomoniella chlamydospora	ASV01341	SH1615013.08FU	Phaeomoniella	Phaeomoniella chlamydospora	wood
0.034	ASV01050	SH1615013.08FU	Phaeomoniella	Phaeomoniella chlamydospora	ASV01797	SH1615013.08FU	Phaeomoniella	Phaeomoniella chlamydospora	wood
0.178	ASV00436	SH1525206.08FU	Coniothyrium	Coniothyrium sp.	ASV00048	SH1689080.08FU	Alternaria	Alternaria angustiovoidea	wood
0.034	ASV02901	SH1615013.08FU	Phaeomoniella	Phaeomoniella chlamydospora	ASV00822	SH1615013.08FU	Phaeomoniella	Phaeomoniella chlamydospora	wood
0.034	ASV02901	SH1615013.08FU	Phaeomoniella	Phaeomoniella chlamydospora	ASV00956	SH1615013.08FU	Phaeomoniella	Phaeomoniella chlamydospora	wood
0.04	ASV01050	SH1615013.08FU	Phaeomoniella	Phaeomoniella chlamydospora	ASV01000	SH1615013.08FU	Phaeomoniella	Phaeomoniella chlamydospora	wood
0.04	ASV01050	SH1615013.08FU	Phaeomoniella	Phaeomoniella chlamydospora	ASV01430	SH1615013.08FU	Phaeomoniella	Phaeomoniella chlamydospora	wood
0.048	ASV00401	SH1641282.08FU	Devriesia	Devriesia pseudoamericana	ASV00300	SH2311583.08FU	Botrytis	Botrytis californica	wood
0.057	ASV00401	SH1641282.08FU	Devriesia	Devriesia pseudoamericana	ASV00239	SH2311583.08FU	Botrytis	Botrytis californica	wood
0.039	ASV02510	SH1615013.08FU	Phaeomoniella	Phaeomoniella chlamydospora	ASV00822	SH1615013.08FU	Phaeomoniella	Phaeomoniella chlamydospora	wood
0.039	ASV02510	SH1615013.08FU	Phaeomoniella	Phaeomoniella chlamydospora	ASV00956	SH1615013.08FU	Phaeomoniella	Phaeomoniella chlamydospora	wood
0.142	ASV00321	SH1525206.08FU	Coniothyrium	Coniothyrium sp.	ASV00118	SH1555330.08FU	Pleurophoma	Pleurophoma sp.	wood
0.038	ASV01050	SH1615013.08FU	Phaeomoniella	Phaeomoniella chlamydospora	ASV01417	SH1615013.08FU	Phaeomoniella	Phaeomoniella chlamydospora	wood
0.202	ASV00321	SH1525206.08FU	Coniothyrium	Coniothyrium sp.	ASV00048	SH1689080.08FU	Alternaria	Alternaria angustiovoidea	wood
0.03	ASV02901	SH1615013.08FU	Phaeomoniella	Phaeomoniella chlamydospora	ASV01792	SH1615013.08FU	Phaeomoniella	Phaeomoniella chlamydospora	wood
0.161	ASV00321	SH1525206.08FU	Coniothyrium	Coniothyrium sp.	ASV00084	SH1555330.08FU	Pleurophoma	Pleurophoma sp.	wood
0.077	ASV00599	SH1641282.08FU	Devriesia	Devriesia pseudoamericana	ASV00174	SH1641282.08FU	Devriesia	Devriesia pseudoamericana	wood
0.034	ASV01792	SH1615013.08FU	Phaeomoniella	Phaeomoniella chlamydospora	ASV02510	SH1615013.08FU	Phaeomoniella	Phaeomoniella chlamydospora	wood
0.069	ASV00401	SH1641282.08FU	Devriesia	Devriesia pseudoamericana	ASV00174	SH1641282.08FU	Devriesia	Devriesia pseudoamericana	wood
0.046	ASV00401	SH1641282.08FU	Devriesia	Devriesia pseudoamericana	ASV00432	SH1641282.08FU	Devriesia	Devriesia pseudoamericana	wood
0.142	ASV00436	SH1525206.08FU	Coniothyrium	Coniothyrium sp.	ASV00084	SH1555330.08FU	Pleurophoma	Pleurophoma sp.	wood
0.125	ASV00436	SH1525206.08FU	Coniothyrium	Coniothyrium sp.	ASV00118	SH1555330.08FU	Pleurophoma	Pleurophoma sp.	wood
0.04	ASV01050	SH1615013.08FU	Phaeomoniella	Phaeomoniella chlamydospora	ASV01701	SH1615013.08FU	Phaeomoniella	Phaeomoniella chlamydospora	wood
0.039	ASV01341	SH1615013.08FU	Phaeomoniella	Phaeomoniella chlamydospora	ASV00822	SH1615013.08FU	Phaeomoniella	Phaeomoniella chlamydospora	wood
0.039	ASV01341	SH1615013.08FU	Phaeomoniella	Phaeomoniella chlamydospora	ASV00956	SH1615013.08FU	Phaeomoniella	Phaeomoniella chlamydospora	wood
0.039	ASV01797	SH1615013.08FU	Phaeomoniella	Phaeomoniella chlamydospora	ASV00822	SH1615013.08FU	Phaeomoniella	Phaeomoniella chlamydospora	wood
0.039	ASV01797	SH1615013.08FU	Phaeomoniella	Phaeomoniella chlamydospora	ASV00956	SH1615013.08FU	Phaeomoniella	Phaeomoniella chlamydospora	wood
0.967	ASV00001	SH2131097.08FU	Diplodia	Diplodia scrobiculata	ASV00004	SH2131097.08FU	Diplodia	Diplodia scrobiculata	wood
0.768	ASV00007	SH1615013.08FU	Phaeomoniella	Phaeomoniella chlamydospora	ASV00002	SH1615013.08FU	Phaeomoniella	Phaeomoniella chlamydospora	wood
0.141	ASV00024	SH1861154.08FU	Botryosphaeria	Botryosphaeria stevensii	ASV00017	SH1861154.08FU	Botryosphaeria	Botryosphaeria stevensii	wood
0.432	ASV00025	SH1615013.08FU	Phaeomoniella	Phaeomoniella chlamydospora	ASV00014	SH1615013.08FU	Phaeomoniella	Phaeomoniella chlamydospora	wood
0.549	ASV00048	SH1689080.08FU	Alternaria	Alternaria angustiovoidea	ASV00029	SH1689080.08FU	Alternaria	Alternaria angustiovoidea	wood
0.098	ASV00070	SH1190488.08FU	Eutypella	Eutypella sp.	ASV00040	SH1190488.08FU	Eutypella	Eutypella sp.	wood
0.102	ASV00078	SH1566944.08FU	Fomitiporia	Fomitiporia aethiopica	ASV00047	SH1566944.08FU	Fomitiporia	Fomitiporia aethiopica	wood
0.29	ASV00118	SH1555330.08FU	Pleurophoma	Pleurophoma sp.	ASV00084	SH1555330.08FU	Pleurophoma	Pleurophoma sp.	wood
0.166	ASV00206	SH1581100.08FU	Phaeoacremonium	Phaeoacremonium minimum	ASV00153	SH1581100.08FU	Phaeoacremonium	Phaeoacremonium minimum	wood
0.266	ASV00237	SH1190488.08FU	Eutypella	Eutypella sp.	ASV00002	SH1615013.08FU	Phaeomoniella	Phaeomoniella chlamydospora	wood
0.266	ASV00237	SH1190488.08FU	Eutypella	Eutypella sp.	ASV00007	SH1615013.08FU	Phaeomoniella	Phaeomoniella chlamydospora	wood
0.133	ASV00256	SH1641282.08FU	Devriesia	Devriesia pseudoamericana	ASV00174	SH1641282.08FU	Devriesia	Devriesia pseudoamericana	wood
0.085	ASV00300	SH2311583.08FU	Botrytis	Botrytis californica	ASV00239	SH2311583.08FU	Botrytis	Botrytis californica	wood
0.089	ASV00322	SH1190488.08FU	Eutypella	Eutypella sp.	ASV00237	SH1190488.08FU	Eutypella	Eutypella sp.	wood
0.063	ASV00401	SH1641282.08FU	Devriesia	Devriesia pseudoamericana	ASV00256	SH1641282.08FU	Devriesia	Devriesia pseudoamericana	wood
0.099	ASV00432	SH1641282.08FU	Devriesia	Devriesia pseudoamericana	ASV00174	SH1641282.08FU	Devriesia	Devriesia pseudoamericana	wood
0.09	ASV00432	SH1641282.08FU	Devriesia	Devriesia pseudoamericana	ASV00256	SH1641282.08FU	Devriesia	Devriesia pseudoamericana	wood
0.069	ASV00436	SH1525206.08FU	Coniothyrium	Coniothyrium sp.	ASV00321	SH1525206.08FU	Coniothyrium	Coniothyrium sp.	wood
0.049	ASV00556	SH1514429.08FU	Exobasidium	Exobasidium woronichinii	ASV00377	SH1514429.08FU	Exobasidium	Exobasidium woronichinii	wood
0.07	ASV00599	SH1641282.08FU	Devriesia	Devriesia pseudoamericana	ASV00256	SH1641282.08FU	Devriesia	Devriesia pseudoamericana	wood
0.052	ASV00599	SH1641282.08FU	Devriesia	Devriesia pseudoamericana	ASV00432	SH1641282.08FU	Devriesia	Devriesia pseudoamericana	wood
0.045	ASV00822	SH1615013.08FU	Phaeomoniella	Phaeomoniella chlamydospora	ASV01000	SH1615013.08FU	Phaeomoniella	Phaeomoniella chlamydospora	wood
0.043	ASV00822	SH1615013.08FU	Phaeomoniella	Phaeomoniella chlamydospora	ASV01417	SH1615013.08FU	Phaeomoniella	Phaeomoniella chlamydospora	wood
0.045	ASV00822	SH1615013.08FU	Phaeomoniella	Phaeomoniella chlamydospora	ASV01430	SH1615013.08FU	Phaeomoniella	Phaeomoniella chlamydospora	wood
0.045	ASV00822	SH1615013.08FU	Phaeomoniella	Phaeomoniella chlamydospora	ASV01701	SH1615013.08FU	Phaeomoniella	Phaeomoniella chlamydospora	wood
0.041	ASV00956	SH1615013.08FU	Phaeomoniella	Phaeomoniella chlamydospora	ASV00822	SH1615013.08FU	Phaeomoniella	Phaeomoniella chlamydospora	wood
0.045	ASV00956	SH1615013.08FU	Phaeomoniella	Phaeomoniella chlamydospora	ASV01000	SH1615013.08FU	Phaeomoniella	Phaeomoniella chlamydospora	wood
0.043	ASV00956	SH1615013.08FU	Phaeomoniella	Phaeomoniella chlamydospora	ASV01417	SH1615013.08FU	Phaeomoniella	Phaeomoniella chlamydospora	wood
0.045	ASV00956	SH1615013.08FU	Phaeomoniella	Phaeomoniella chlamydospora	ASV01430	SH1615013.08FU	Phaeomoniella	Phaeomoniella chlamydospora	wood
0.045	ASV00956	SH1615013.08FU	Phaeomoniella	Phaeomoniella chlamydospora	ASV01701	SH1615013.08FU	Phaeomoniella	Phaeomoniella chlamydospora	wood
0.197	ASV01000	SH1615013.08FU	Phaeomoniella	Phaeomoniella chlamydospora	ASV00002	SH1615013.08FU	Phaeomoniella	Phaeomoniella chlamydospora	wood
0.197	ASV01000	SH1615013.08FU	Phaeomoniella	Phaeomoniella chlamydospora	ASV00007	SH1615013.08FU	Phaeomoniella	Phaeomoniella chlamydospora	wood
0.036	ASV01050	SH1615013.08FU	Phaeomoniella	Phaeomoniella chlamydospora	ASV00822	SH1615013.08FU	Phaeomoniella	Phaeomoniella chlamydospora	wood
0.036	ASV01050	SH1615013.08FU	Phaeomoniella	Phaeomoniella chlamydospora	ASV00956	SH1615013.08FU	Phaeomoniella	Phaeomoniella chlamydospora	wood
0.043	ASV01341	SH1615013.08FU	Phaeomoniella	Phaeomoniella chlamydospora	ASV01000	SH1615013.08FU	Phaeomoniella	Phaeomoniella chlamydospora	wood
0.041	ASV01341	SH1615013.08FU	Phaeomoniella	Phaeomoniella chlamydospora	ASV01417	SH1615013.08FU	Phaeomoniella	Phaeomoniella chlamydospora	wood
0.043	ASV01341	SH1615013.08FU	Phaeomoniella	Phaeomoniella chlamydospora	ASV01430	SH1615013.08FU	Phaeomoniella	Phaeomoniella chlamydospora	wood
0.043	ASV01341	SH1615013.08FU	Phaeomoniella	Phaeomoniella chlamydospora	ASV01701	SH1615013.08FU	Phaeomoniella	Phaeomoniella chlamydospora	wood
0.048	ASV01417	SH1615013.08FU	Phaeomoniella	Phaeomoniella chlamydospora	ASV01000	SH1615013.08FU	Phaeomoniella	Phaeomoniella chlamydospora	wood
0.048	ASV01417	SH1615013.08FU	Phaeomoniella	Phaeomoniella chlamydospora	ASV01430	SH1615013.08FU	Phaeomoniella	Phaeomoniella chlamydospora	wood
0.048	ASV01417	SH1615013.08FU	Phaeomoniella	Phaeomoniella chlamydospora	ASV01701	SH1615013.08FU	Phaeomoniella	Phaeomoniella chlamydospora	wood
0.197	ASV01430	SH1615013.08FU	Phaeomoniella	Phaeomoniella chlamydospora	ASV00002	SH1615013.08FU	Phaeomoniella	Phaeomoniella chlamydospora	wood
0.197	ASV01430	SH1615013.08FU	Phaeomoniella	Phaeomoniella chlamydospora	ASV00007	SH1615013.08FU	Phaeomoniella	Phaeomoniella chlamydospora	wood
0.05	ASV01430	SH1615013.08FU	Phaeomoniella	Phaeomoniella chlamydospora	ASV01000	SH1615013.08FU	Phaeomoniella	Phaeomoniella chlamydospora	wood
0.197	ASV01701	SH1615013.08FU	Phaeomoniella	Phaeomoniella chlamydospora	ASV00002	SH1615013.08FU	Phaeomoniella	Phaeomoniella chlamydospora	wood
0.197	ASV01701	SH1615013.08FU	Phaeomoniella	Phaeomoniella chlamydospora	ASV00007	SH1615013.08FU	Phaeomoniella	Phaeomoniella chlamydospora	wood
0.05	ASV01701	SH1615013.08FU	Phaeomoniella	Phaeomoniella chlamydospora	ASV01000	SH1615013.08FU	Phaeomoniella	Phaeomoniella chlamydospora	wood
0.05	ASV01701	SH1615013.08FU	Phaeomoniella	Phaeomoniella chlamydospora	ASV01430	SH1615013.08FU	Phaeomoniella	Phaeomoniella chlamydospora	wood
0.036	ASV01792	SH1615013.08FU	Phaeomoniella	Phaeomoniella chlamydospora	ASV00822	SH1615013.08FU	Phaeomoniella	Phaeomoniella chlamydospora	wood
0.036	ASV01792	SH1615013.08FU	Phaeomoniella	Phaeomoniella chlamydospora	ASV00956	SH1615013.08FU	Phaeomoniella	Phaeomoniella chlamydospora	wood
0.04	ASV01792	SH1615013.08FU	Phaeomoniella	Phaeomoniella chlamydospora	ASV01000	SH1615013.08FU	Phaeomoniella	Phaeomoniella chlamydospora	wood
0.032	ASV01792	SH1615013.08FU	Phaeomoniella	Phaeomoniella chlamydospora	ASV01050	SH1615013.08FU	Phaeomoniella	Phaeomoniella chlamydospora	wood
0.034	ASV01792	SH1615013.08FU	Phaeomoniella	Phaeomoniella chlamydospora	ASV01341	SH1615013.08FU	Phaeomoniella	Phaeomoniella chlamydospora	wood
0.038	ASV01792	SH1615013.08FU	Phaeomoniella	Phaeomoniella chlamydospora	ASV01417	SH1615013.08FU	Phaeomoniella	Phaeomoniella chlamydospora	wood
0.04	ASV01792	SH1615013.08FU	Phaeomoniella	Phaeomoniella chlamydospora	ASV01430	SH1615013.08FU	Phaeomoniella	Phaeomoniella chlamydospora	wood
0.04	ASV01792	SH1615013.08FU	Phaeomoniella	Phaeomoniella chlamydospora	ASV01701	SH1615013.08FU	Phaeomoniella	Phaeomoniella chlamydospora	wood
0.034	ASV01792	SH1615013.08FU	Phaeomoniella	Phaeomoniella chlamydospora	ASV01797	SH1615013.08FU	Phaeomoniella	Phaeomoniella chlamydospora	wood
0.043	ASV01797	SH1615013.08FU	Phaeomoniella	Phaeomoniella chlamydospora	ASV01000	SH1615013.08FU	Phaeomoniella	Phaeomoniella chlamydospora	wood
0.036	ASV01797	SH1615013.08FU	Phaeomoniella	Phaeomoniella chlamydospora	ASV01341	SH1615013.08FU	Phaeomoniella	Phaeomoniella chlamydospora	wood
0.041	ASV01797	SH1615013.08FU	Phaeomoniella	Phaeomoniella chlamydospora	ASV01417	SH1615013.08FU	Phaeomoniella	Phaeomoniella chlamydospora	wood
0.043	ASV01797	SH1615013.08FU	Phaeomoniella	Phaeomoniella chlamydospora	ASV01430	SH1615013.08FU	Phaeomoniella	Phaeomoniella chlamydospora	wood
0.043	ASV01797	SH1615013.08FU	Phaeomoniella	Phaeomoniella chlamydospora	ASV01701	SH1615013.08FU	Phaeomoniella	Phaeomoniella chlamydospora	wood
0.043	ASV02510	SH1615013.08FU	Phaeomoniella	Phaeomoniella chlamydospora	ASV01000	SH1615013.08FU	Phaeomoniella	Phaeomoniella chlamydospora	wood
0.036	ASV02510	SH1615013.08FU	Phaeomoniella	Phaeomoniella chlamydospora	ASV01341	SH1615013.08FU	Phaeomoniella	Phaeomoniella chlamydospora	wood
0.041	ASV02510	SH1615013.08FU	Phaeomoniella	Phaeomoniella chlamydospora	ASV01417	SH1615013.08FU	Phaeomoniella	Phaeomoniella chlamydospora	wood
0.043	ASV02510	SH1615013.08FU	Phaeomoniella	Phaeomoniella chlamydospora	ASV01430	SH1615013.08FU	Phaeomoniella	Phaeomoniella chlamydospora	wood
0.043	ASV02510	SH1615013.08FU	Phaeomoniella	Phaeomoniella chlamydospora	ASV01701	SH1615013.08FU	Phaeomoniella	Phaeomoniella chlamydospora	wood
0.036	ASV02510	SH1615013.08FU	Phaeomoniella	Phaeomoniella chlamydospora	ASV01797	SH1615013.08FU	Phaeomoniella	Phaeomoniella chlamydospora	wood
0.038	ASV02901	SH1615013.08FU	Phaeomoniella	Phaeomoniella chlamydospora	ASV01000	SH1615013.08FU	Phaeomoniella	Phaeomoniella chlamydospora	wood
0.032	ASV02901	SH1615013.08FU	Phaeomoniella	Phaeomoniella chlamydospora	ASV01341	SH1615013.08FU	Phaeomoniella	Phaeomoniella chlamydospora	wood
0.036	ASV02901	SH1615013.08FU	Phaeomoniella	Phaeomoniella chlamydospora	ASV01417	SH1615013.08FU	Phaeomoniella	Phaeomoniella chlamydospora	wood
0.038	ASV02901	SH1615013.08FU	Phaeomoniella	Phaeomoniella chlamydospora	ASV01430	SH1615013.08FU	Phaeomoniella	Phaeomoniella chlamydospora	wood
0.038	ASV02901	SH1615013.08FU	Phaeomoniella	Phaeomoniella chlamydospora	ASV01701	SH1615013.08FU	Phaeomoniella	Phaeomoniella chlamydospora	wood
0.032	ASV02901	SH1615013.08FU	Phaeomoniella	Phaeomoniella chlamydospora	ASV01797	SH1615013.08FU	Phaeomoniella	Phaeomoniella chlamydospora	wood
0.032	ASV02901	SH1615013.08FU	Phaeomoniella	Phaeomoniella chlamydospora	ASV02510	SH1615013.08FU	Phaeomoniella	Phaeomoniella chlamydospora	wood
0.033	ASV00621	SH1838164.08FU	Alpinaria	Alpinaria rhododendri SH1838164.08FU	ASV00465	SH1838164.08FU	Alpinaria	Alpinaria rhododendri SH1838164.08FU	Bark
0.031	ASV01890	SH1641282.08FU	Devriesia	Devriesia pseudoamericana SH1641282.08FU	ASV00465	SH1838164.08FU	Alpinaria	Alpinaria rhododendri SH1838164.08FU	Bark
0.028	ASV01148	SH1641282.08FU	Devriesia	Devriesia pseudoamericana SH1641282.08FU	ASV00621	SH1838164.08FU	Alpinaria	Alpinaria rhododendri SH1838164.08FU	Bark
0.031	ASV01148	SH1641282.08FU	Devriesia	Devriesia pseudoamericana SH1641282.08FU	ASV00465	SH1838164.08FU	Alpinaria	Alpinaria rhododendri SH1838164.08FU	Bark
0.035	ASV00848	SH1573821.08FU	Minutiella	Minutiella tardicola SH1573821.08FU	ASV00465	SH1838164.08FU	Alpinaria	Alpinaria rhododendri SH1838164.08FU	Bark
0.03	ASV00754	SH1573821.08FU	Minutiella	Minutiella tardicola SH1573821.08FU	ASV00621	SH1838164.08FU	Alpinaria	Alpinaria rhododendri SH1838164.08FU	Bark
0.031	ASV00974	SH1573812.08FU	Neophaeomoniella	Neophaeomoniella niveniae SH1573812.08FU	ASV00465	SH1838164.08FU	Alpinaria	Alpinaria rhododendri SH1838164.08FU	Bark
0.028	ASV00974	SH1573812.08FU	Neophaeomoniella	Neophaeomoniella niveniae SH1573812.08FU	ASV00621	SH1838164.08FU	Alpinaria	Alpinaria rhododendri SH1838164.08FU	Bark
0.033	ASV01201	SH1555330.08FU	Pleurophoma	Pleurophoma sp.	ASV00465	SH1838164.08FU	Alpinaria	Alpinaria rhododendri SH1838164.08FU	Bark
0.03	ASV01201	SH1555330.08FU	Pleurophoma	Pleurophoma sp.	ASV00621	SH1838164.08FU	Alpinaria	Alpinaria rhododendri SH1838164.08FU	Bark
0.053	ASV01239	SH2127282.08FU	Alternaria	Alternaria oregonensis SH2127282.08FU	ASV00679	SH2127282.08FU	Alternaria	Alternaria oregonensis SH2127282.08FU	Bark
0.957	ASV00048	SH1689080.08FU	Alternaria	Alternaria angustiovoidea SH1689080.08FU	ASV00029	SH1689080.08FU	Alternaria	Alternaria angustiovoidea SH1689080.08FU	Bark
0.758	ASV00256	SH1641282.08FU	Devriesia	Devriesia pseudoamericana SH1641282.08FU	ASV00048	SH1689080.08FU	Alternaria	Alternaria angustiovoidea SH1689080.08FU	Bark
0.758	ASV00256	SH1641282.08FU	Devriesia	Devriesia pseudoamericana SH1641282.08FU	ASV00029	SH1689080.08FU	Alternaria	Alternaria angustiovoidea SH1689080.08FU	Bark
0.039	ASV00074	SH2232071.08FU	Didymella	Didymella keratinophila SH2232071.08FU	ASV01239	SH2127282.08FU	Alternaria	Alternaria oregonensis SH2127282.08FU	Bark
0.051	ASV01585	SH2131097.08FU	Diplodia	Diplodia scrobiculata SH2131097.08FU	ASV00679	SH2127282.08FU	Alternaria	Alternaria oregonensis SH2127282.08FU	Bark
0.051	ASV01302	SH2131097.08FU	Diplodia	Diplodia scrobiculata SH2131097.08FU	ASV00679	SH2127282.08FU	Alternaria	Alternaria oregonensis SH2127282.08FU	Bark
0.053	ASV00350	SH2590352.08FU	Stemphylium	Stemphylium globuliferum SH2590352.08FU	ASV00679	SH2127282.08FU	Alternaria	Alternaria oregonensis SH2127282.08FU	Bark
0.104	ASV00024	SH1861154.08FU	Botryosphaeria	Botryosphaeria stevensii SH1861154.08FU	ASV00017	SH1861154.08FU	Botryosphaeria	Botryosphaeria stevensii SH1861154.08FU	Bark
0.096	ASV00300	SH2311583.08FU	Botrytis	Botrytis californica SH2311583.08FU	ASV00017	SH1861154.08FU	Botryosphaeria	Botryosphaeria stevensii SH1861154.08FU	Bark
0.059	ASV00754	SH1573821.08FU	Minutiella	Minutiella tardicola SH1573821.08FU	ASV00017	SH1861154.08FU	Botryosphaeria	Botryosphaeria stevensii SH1861154.08FU	Bark
0.074	ASV00560	SH1573821.08FU	Minutiella	Minutiella tardicola SH1573821.08FU	ASV00017	SH1861154.08FU	Botryosphaeria	Botryosphaeria stevensii SH1861154.08FU	Bark
0.063	ASV00848	SH1573821.08FU	Minutiella	Minutiella tardicola SH1573821.08FU	ASV00017	SH1861154.08FU	Botryosphaeria	Botryosphaeria stevensii SH1861154.08FU	Bark
0.049	ASV00974	SH1573812.08FU	Neophaeomoniella	Neophaeomoniella niveniae SH1573812.08FU	ASV00024	SH1861154.08FU	Botryosphaeria	Botryosphaeria stevensii SH1861154.08FU	Bark
0.055	ASV00974	SH1573812.08FU	Neophaeomoniella	Neophaeomoniella niveniae SH1573812.08FU	ASV00017	SH1861154.08FU	Botryosphaeria	Botryosphaeria stevensii SH1861154.08FU	Bark
0.06	ASV01239	SH2127282.08FU	Alternaria	Alternaria oregonensis SH2127282.08FU	ASV00300	SH2311583.08FU	Botrytis	Botrytis californica SH2311583.08FU	Bark
0.114	ASV00300	SH2311583.08FU	Botrytis	Botrytis californica SH2311583.08FU	ASV00239	SH2311583.08FU	Botrytis	Botrytis californica SH2311583.08FU	Bark
0.149	ASV01298	SH1521426.08FU	Catenulostroma	Catenulostroma sp.	ASV00239	SH2311583.08FU	Botrytis	Botrytis californica SH2311583.08FU	Bark
0.063	ASV01732	SH1641282.08FU	Devriesia	Devriesia pseudoamericana SH1641282.08FU	ASV00300	SH2311583.08FU	Botrytis	Botrytis californica SH2311583.08FU	Bark
0.066	ASV01148	SH1641282.08FU	Devriesia	Devriesia pseudoamericana SH1641282.08FU	ASV00239	SH2311583.08FU	Botrytis	Botrytis californica SH2311583.08FU	Bark
0.075	ASV01273	SH1641282.08FU	Devriesia	Devriesia pseudoamericana SH1641282.08FU	ASV00300	SH2311583.08FU	Botrytis	Botrytis californica SH2311583.08FU	Bark
0.072	ASV01111	SH2727222.08FU	Devriesia	Devriesia sp.	ASV00300	SH2311583.08FU	Botrytis	Botrytis californica SH2311583.08FU	Bark
0.136	ASV00996	SH1641282.08FU	Devriesia	Devriesia pseudoamericana SH1641282.08FU	ASV00239	SH2311583.08FU	Botrytis	Botrytis californica SH2311583.08FU	Bark
0.141	ASV00711	SH1641282.08FU	Devriesia	Devriesia pseudoamericana SH1641282.08FU	ASV00239	SH2311583.08FU	Botrytis	Botrytis californica SH2311583.08FU	Bark
0.105	ASV01111	SH2727222.08FU	Devriesia	Devriesia sp.	ASV00239	SH2311583.08FU	Botrytis	Botrytis californica SH2311583.08FU	Bark
0.11	ASV01273	SH1641282.08FU	Devriesia	Devriesia pseudoamericana SH1641282.08FU	ASV00239	SH2311583.08FU	Botrytis	Botrytis californica SH2311583.08FU	Bark
0.092	ASV01732	SH1641282.08FU	Devriesia	Devriesia pseudoamericana SH1641282.08FU	ASV00239	SH2311583.08FU	Botrytis	Botrytis californica SH2311583.08FU	Bark
0.054	ASV01571	SH2727222.08FU	Devriesia	Devriesia sp.	ASV00300	SH2311583.08FU	Botrytis	Botrytis californica SH2311583.08FU	Bark
0.079	ASV01571	SH2727222.08FU	Devriesia	Devriesia sp.	ASV00239	SH2311583.08FU	Botrytis	Botrytis californica SH2311583.08FU	Bark
0.066	ASV00052	SH1546323.08FU	Fusarium	Fusarium sp.	ASV00239	SH2311583.08FU	Botrytis	Botrytis californica SH2311583.08FU	Bark
0.045	ASV00052	SH1546323.08FU	Fusarium	Fusarium sp.	ASV00300	SH2311583.08FU	Botrytis	Botrytis californica SH2311583.08FU	Bark
0.06	ASV00560	SH1573821.08FU	Minutiella	Minutiella tardicola SH1573821.08FU	ASV00300	SH2311583.08FU	Botrytis	Botrytis californica SH2311583.08FU	Bark
0.088	ASV00350	SH2590352.08FU	Stemphylium	Stemphylium globuliferum SH2590352.08FU	ASV00239	SH2311583.08FU	Botrytis	Botrytis californica SH2311583.08FU	Bark
0.114	ASV00465	SH1838164.08FU	Alpinaria	Alpinaria rhododendri SH1838164.08FU	ASV00534	SH1521426.08FU	Catenulostroma	Catenulostroma sp.	Bark
0.242	ASV00239	SH2311583.08FU	Botrytis	Botrytis californica SH2311583.08FU	ASV00534	SH1521426.08FU	Catenulostroma	Catenulostroma sp.	Bark
0.159	ASV00300	SH2311583.08FU	Botrytis	Botrytis californica SH2311583.08FU	ASV00735	SH1521426.08FU	Catenulostroma	Catenulostroma sp.	Bark
0.135	ASV00300	SH2311583.08FU	Botrytis	Botrytis californica SH2311583.08FU	ASV01005	SH1521426.08FU	Catenulostroma	Catenulostroma sp.	Bark
0.198	ASV00239	SH2311583.08FU	Botrytis	Botrytis californica SH2311583.08FU	ASV01005	SH1521426.08FU	Catenulostroma	Catenulostroma sp.	Bark
0.233	ASV00239	SH2311583.08FU	Botrytis	Botrytis californica SH2311583.08FU	ASV00735	SH1521426.08FU	Catenulostroma	Catenulostroma sp.	Bark
0.12	ASV00300	SH2311583.08FU	Botrytis	Botrytis californica SH2311583.08FU	ASV00960	SH1521426.08FU	Catenulostroma	Catenulostroma sp.	Bark
0.176	ASV00239	SH2311583.08FU	Botrytis	Botrytis californica SH2311583.08FU	ASV00960	SH1521426.08FU	Catenulostroma	Catenulostroma sp.	Bark
0.216	ASV01298	SH1521426.08FU	Catenulostroma	Catenulostroma sp.	ASV00534	SH1521426.08FU	Catenulostroma	Catenulostroma sp.	Bark
0.254	ASV00960	SH1521426.08FU	Catenulostroma	Catenulostroma sp.	ASV00534	SH1521426.08FU	Catenulostroma	Catenulostroma sp.	Bark
0.118	ASV01355	SH1521426.08FU	Catenulostroma	Catenulostroma sp.	ASV01298	SH1521426.08FU	Catenulostroma	Catenulostroma sp.	Bark
0.139	ASV01355	SH1521426.08FU	Catenulostroma	Catenulostroma sp.	ASV00960	SH1521426.08FU	Catenulostroma	Catenulostroma sp.	Bark
0.156	ASV01355	SH1521426.08FU	Catenulostroma	Catenulostroma sp.	ASV01005	SH1521426.08FU	Catenulostroma	Catenulostroma sp.	Bark
0.184	ASV01355	SH1521426.08FU	Catenulostroma	Catenulostroma sp.	ASV00735	SH1521426.08FU	Catenulostroma	Catenulostroma sp.	Bark
0.191	ASV01355	SH1521426.08FU	Catenulostroma	Catenulostroma sp.	ASV00534	SH1521426.08FU	Catenulostroma	Catenulostroma sp.	Bark
0.157	ASV01298	SH1521426.08FU	Catenulostroma	Catenulostroma sp.	ASV00960	SH1521426.08FU	Catenulostroma	Catenulostroma sp.	Bark
0.177	ASV01298	SH1521426.08FU	Catenulostroma	Catenulostroma sp.	ASV01005	SH1521426.08FU	Catenulostroma	Catenulostroma sp.	Bark
0.208	ASV01298	SH1521426.08FU	Catenulostroma	Catenulostroma sp.	ASV00735	SH1521426.08FU	Catenulostroma	Catenulostroma sp.	Bark
0.208	ASV00960	SH1521426.08FU	Catenulostroma	Catenulostroma sp.	ASV01005	SH1521426.08FU	Catenulostroma	Catenulostroma sp.	Bark
0.245	ASV00960	SH1521426.08FU	Catenulostroma	Catenulostroma sp.	ASV00735	SH1521426.08FU	Catenulostroma	Catenulostroma sp.	Bark
0.276	ASV01005	SH1521426.08FU	Catenulostroma	Catenulostroma sp.	ASV00735	SH1521426.08FU	Catenulostroma	Catenulostroma sp.	Bark
0.286	ASV01005	SH1521426.08FU	Catenulostroma	Catenulostroma sp.	ASV00534	SH1521426.08FU	Catenulostroma	Catenulostroma sp.	Bark
0.337	ASV00735	SH1521426.08FU	Catenulostroma	Catenulostroma sp.	ASV00534	SH1521426.08FU	Catenulostroma	Catenulostroma sp.	Bark
0.208	ASV00436	SH1525206.08FU	Coniothyrium	Coniothyrium sp.	ASV01005	SH1521426.08FU	Catenulostroma	Catenulostroma sp.	Bark
0.178	ASV00446	SH1525206.08FU	Coniothyrium	Coniothyrium sp.	ASV00534	SH1521426.08FU	Catenulostroma	Catenulostroma sp.	Bark
0.165	ASV00626	SH1525206.08FU	Coniothyrium	Coniothyrium sp.	ASV00534	SH1521426.08FU	Catenulostroma	Catenulostroma sp.	Bark
0.254	ASV00436	SH1525206.08FU	Coniothyrium	Coniothyrium sp.	ASV00534	SH1521426.08FU	Catenulostroma	Catenulostroma sp.	Bark
0.148	ASV00711	SH1641282.08FU	Devriesia	Devriesia pseudoamericana SH1641282.08FU	ASV00960	SH1521426.08FU	Catenulostroma	Catenulostroma sp.	Bark
0.294	ASV00432	SH1641282.08FU	Devriesia	Devriesia pseudoamericana SH1641282.08FU	ASV00735	SH1521426.08FU	Catenulostroma	Catenulostroma sp.	Bark
0.219	ASV00401	SH1641282.08FU	Devriesia	Devriesia pseudoamericana SH1641282.08FU	ASV01005	SH1521426.08FU	Catenulostroma	Catenulostroma sp.	Bark
0.122	ASV00996	SH1641282.08FU	Devriesia	Devriesia pseudoamericana SH1641282.08FU	ASV01298	SH1521426.08FU	Catenulostroma	Catenulostroma sp.	Bark
0.161	ASV00996	SH1641282.08FU	Devriesia	Devriesia pseudoamericana SH1641282.08FU	ASV01005	SH1521426.08FU	Catenulostroma	Catenulostroma sp.	Bark
0.062	ASV01571	SH2727222.08FU	Devriesia	Devriesia sp.	ASV01355	SH1521426.08FU	Catenulostroma	Catenulostroma sp.	Bark
0.294	ASV00599	SH1641282.08FU	Devriesia	Devriesia pseudoamericana SH1641282.08FU	ASV00735	SH1521426.08FU	Catenulostroma	Catenulostroma sp.	Bark
0.126	ASV00711	SH1641282.08FU	Devriesia	Devriesia pseudoamericana SH1641282.08FU	ASV01298	SH1521426.08FU	Catenulostroma	Catenulostroma sp.	Bark
0.19	ASV00996	SH1641282.08FU	Devriesia	Devriesia pseudoamericana SH1641282.08FU	ASV00735	SH1521426.08FU	Catenulostroma	Catenulostroma sp.	Bark
0.257	ASV00401	SH1641282.08FU	Devriesia	Devriesia pseudoamericana SH1641282.08FU	ASV00735	SH1521426.08FU	Catenulostroma	Catenulostroma sp.	Bark
0.125	ASV01111	SH2727222.08FU	Devriesia	Devriesia sp.	ASV01005	SH1521426.08FU	Catenulostroma	Catenulostroma sp.	Bark
0.197	ASV00996	SH1641282.08FU	Devriesia	Devriesia pseudoamericana SH1641282.08FU	ASV00534	SH1521426.08FU	Catenulostroma	Catenulostroma sp.	Bark
0.267	ASV00401	SH1641282.08FU	Devriesia	Devriesia pseudoamericana SH1641282.08FU	ASV00534	SH1521426.08FU	Catenulostroma	Catenulostroma sp.	Bark
0.083	ASV01111	SH2727222.08FU	Devriesia	Devriesia sp.	ASV01355	SH1521426.08FU	Catenulostroma	Catenulostroma sp.	Bark
0.147	ASV01111	SH2727222.08FU	Devriesia	Devriesia sp.	ASV00735	SH1521426.08FU	Catenulostroma	Catenulostroma sp.	Bark
0.069	ASV01148	SH1641282.08FU	Devriesia	Devriesia pseudoamericana SH1641282.08FU	ASV00960	SH1521426.08FU	Catenulostroma	Catenulostroma sp.	Bark
0.11	ASV01571	SH2727222.08FU	Devriesia	Devriesia sp.	ASV00735	SH1521426.08FU	Catenulostroma	Catenulostroma sp.	Bark
0.203	ASV00711	SH1641282.08FU	Devriesia	Devriesia pseudoamericana SH1641282.08FU	ASV00534	SH1521426.08FU	Catenulostroma	Catenulostroma sp.	Bark
0.092	ASV01148	SH1641282.08FU	Devriesia	Devriesia pseudoamericana SH1641282.08FU	ASV00735	SH1521426.08FU	Catenulostroma	Catenulostroma sp.	Bark
0.078	ASV01148	SH1641282.08FU	Devriesia	Devriesia pseudoamericana SH1641282.08FU	ASV01005	SH1521426.08FU	Catenulostroma	Catenulostroma sp.	Bark
0.153	ASV01273	SH1641282.08FU	Devriesia	Devriesia pseudoamericana SH1641282.08FU	ASV00735	SH1521426.08FU	Catenulostroma	Catenulostroma sp.	Bark
0.166	ASV00711	SH1641282.08FU	Devriesia	Devriesia pseudoamericana SH1641282.08FU	ASV01005	SH1521426.08FU	Catenulostroma	Catenulostroma sp.	Bark
0.153	ASV01111	SH2727222.08FU	Devriesia	Devriesia sp.	ASV00534	SH1521426.08FU	Catenulostroma	Catenulostroma sp.	Bark
0.159	ASV01273	SH1641282.08FU	Devriesia	Devriesia pseudoamericana SH1641282.08FU	ASV00534	SH1521426.08FU	Catenulostroma	Catenulostroma sp.	Bark
0.114	ASV01571	SH2727222.08FU	Devriesia	Devriesia sp.	ASV00534	SH1521426.08FU	Catenulostroma	Catenulostroma sp.	Bark
0.305	ASV00599	SH1641282.08FU	Devriesia	Devriesia pseudoamericana SH1641282.08FU	ASV00534	SH1521426.08FU	Catenulostroma	Catenulostroma sp.	Bark
0.305	ASV00432	SH1641282.08FU	Devriesia	Devriesia pseudoamericana SH1641282.08FU	ASV00534	SH1521426.08FU	Catenulostroma	Catenulostroma sp.	Bark
0.059	ASV01148	SH1641282.08FU	Devriesia	Devriesia pseudoamericana SH1641282.08FU	ASV01298	SH1521426.08FU	Catenulostroma	Catenulostroma sp.	Bark
0.176	ASV00570	SH1641282.08FU	Devriesia	Devriesia pseudoamericana SH1641282.08FU	ASV00960	SH1521426.08FU	Catenulostroma	Catenulostroma sp.	Bark
0.13	ASV01273	SH1641282.08FU	Devriesia	Devriesia pseudoamericana SH1641282.08FU	ASV01005	SH1521426.08FU	Catenulostroma	Catenulostroma sp.	Bark
0.095	ASV01148	SH1641282.08FU	Devriesia	Devriesia pseudoamericana SH1641282.08FU	ASV00534	SH1521426.08FU	Catenulostroma	Catenulostroma sp.	Bark
0.095	ASV01890	SH1641282.08FU	Devriesia	Devriesia pseudoamericana SH1641282.08FU	ASV00534	SH1521426.08FU	Catenulostroma	Catenulostroma sp.	Bark
0.087	ASV01273	SH1641282.08FU	Devriesia	Devriesia pseudoamericana SH1641282.08FU	ASV01355	SH1521426.08FU	Catenulostroma	Catenulostroma sp.	Bark
0.094	ASV01571	SH2727222.08FU	Devriesia	Devriesia sp.	ASV01005	SH1521426.08FU	Catenulostroma	Catenulostroma sp.	Bark
0.071	ASV01571	SH2727222.08FU	Devriesia	Devriesia sp.	ASV01298	SH1521426.08FU	Catenulostroma	Catenulostroma sp.	Bark
0.233	ASV00570	SH1641282.08FU	Devriesia	Devriesia pseudoamericana SH1641282.08FU	ASV00735	SH1521426.08FU	Catenulostroma	Catenulostroma sp.	Bark
0.198	ASV00570	SH1641282.08FU	Devriesia	Devriesia pseudoamericana SH1641282.08FU	ASV01005	SH1521426.08FU	Catenulostroma	Catenulostroma sp.	Bark
0.111	ASV01111	SH2727222.08FU	Devriesia	Devriesia sp.	ASV00960	SH1521426.08FU	Catenulostroma	Catenulostroma sp.	Bark
0.073	ASV01732	SH1641282.08FU	Devriesia	Devriesia pseudoamericana SH1641282.08FU	ASV01355	SH1521426.08FU	Catenulostroma	Catenulostroma sp.	Bark
0.242	ASV00570	SH1641282.08FU	Devriesia	Devriesia pseudoamericana SH1641282.08FU	ASV00534	SH1521426.08FU	Catenulostroma	Catenulostroma sp.	Bark
0.129	ASV01732	SH1641282.08FU	Devriesia	Devriesia pseudoamericana SH1641282.08FU	ASV00735	SH1521426.08FU	Catenulostroma	Catenulostroma sp.	Bark
0.083	ASV01571	SH2727222.08FU	Devriesia	Devriesia sp.	ASV00960	SH1521426.08FU	Catenulostroma	Catenulostroma sp.	Bark
0.097	ASV01732	SH1641282.08FU	Devriesia	Devriesia pseudoamericana SH1641282.08FU	ASV00960	SH1521426.08FU	Catenulostroma	Catenulostroma sp.	Bark
0.094	ASV01111	SH2727222.08FU	Devriesia	Devriesia sp.	ASV01298	SH1521426.08FU	Catenulostroma	Catenulostroma sp.	Bark
0.116	ASV01273	SH1641282.08FU	Devriesia	Devriesia pseudoamericana SH1641282.08FU	ASV00960	SH1521426.08FU	Catenulostroma	Catenulostroma sp.	Bark
0.083	ASV01732	SH1641282.08FU	Devriesia	Devriesia pseudoamericana SH1641282.08FU	ASV01298	SH1521426.08FU	Catenulostroma	Catenulostroma sp.	Bark
0.109	ASV01732	SH1641282.08FU	Devriesia	Devriesia pseudoamericana SH1641282.08FU	ASV01005	SH1521426.08FU	Catenulostroma	Catenulostroma sp.	Bark
0.134	ASV01732	SH1641282.08FU	Devriesia	Devriesia pseudoamericana SH1641282.08FU	ASV00534	SH1521426.08FU	Catenulostroma	Catenulostroma sp.	Bark
0.098	ASV01273	SH1641282.08FU	Devriesia	Devriesia pseudoamericana SH1641282.08FU	ASV01298	SH1521426.08FU	Catenulostroma	Catenulostroma sp.	Bark
0.066	ASV01585	SH2131097.08FU	Diplodia	Diplodia scrobiculata SH2131097.08FU	ASV01355	SH1521426.08FU	Catenulostroma	Catenulostroma sp.	Bark
0.14	ASV00547	SH2131097.08FU	Diplodia	Diplodia scrobiculata SH2131097.08FU	ASV01005	SH1521426.08FU	Catenulostroma	Catenulostroma sp.	Bark
0.172	ASV00547	SH2131097.08FU	Diplodia	Diplodia scrobiculata SH2131097.08FU	ASV00534	SH1521426.08FU	Catenulostroma	Catenulostroma sp.	Bark
0.088	ASV01585	SH2131097.08FU	Diplodia	Diplodia scrobiculata SH2131097.08FU	ASV00960	SH1521426.08FU	Catenulostroma	Catenulostroma sp.	Bark
0.121	ASV01585	SH2131097.08FU	Diplodia	Diplodia scrobiculata SH2131097.08FU	ASV00534	SH1521426.08FU	Catenulostroma	Catenulostroma sp.	Bark
0.121	ASV01302	SH2131097.08FU	Diplodia	Diplodia scrobiculata SH2131097.08FU	ASV00534	SH1521426.08FU	Catenulostroma	Catenulostroma sp.	Bark
0.099	ASV01585	SH2131097.08FU	Diplodia	Diplodia scrobiculata SH2131097.08FU	ASV01005	SH1521426.08FU	Catenulostroma	Catenulostroma sp.	Bark
0.099	ASV01302	SH2131097.08FU	Diplodia	Diplodia scrobiculata SH2131097.08FU	ASV01005	SH1521426.08FU	Catenulostroma	Catenulostroma sp.	Bark
0.125	ASV00547	SH2131097.08FU	Diplodia	Diplodia scrobiculata SH2131097.08FU	ASV00960	SH1521426.08FU	Catenulostroma	Catenulostroma sp.	Bark
0.088	ASV01302	SH2131097.08FU	Diplodia	Diplodia scrobiculata SH2131097.08FU	ASV00960	SH1521426.08FU	Catenulostroma	Catenulostroma sp.	Bark
0.075	ASV01585	SH2131097.08FU	Diplodia	Diplodia scrobiculata SH2131097.08FU	ASV01298	SH1521426.08FU	Catenulostroma	Catenulostroma sp.	Bark
0.075	ASV01302	SH2131097.08FU	Diplodia	Diplodia scrobiculata SH2131097.08FU	ASV01298	SH1521426.08FU	Catenulostroma	Catenulostroma sp.	Bark
0.097	ASV00706	SH1506898.08FU	Neophaeococcomyces	Neophaeococcomyces catenatus SH1506898.08FU	ASV01355	SH1521426.08FU	Catenulostroma	Catenulostroma sp.	Bark
0.059	ASV00153	SH1581100.08FU	Phaeoacremonium	Phaeoacremonium minimum SH1581100.08FU	ASV01298	SH1521426.08FU	Catenulostroma	Catenulostroma sp.	Bark
0.069	ASV01288	SH1651481.08FU	Sarocladium	Sarocladium implicatum SH1651481.08FU	ASV00960	SH1521426.08FU	Catenulostroma	Catenulostroma sp.	Bark
0.126	ASV00300	SH2311583.08FU	Botrytis	Botrytis californica SH2311583.08FU	ASV00321	SH1525206.08FU	Coniothyrium	Coniothyrium sp.	Bark
0.12	ASV00300	SH2311583.08FU	Botrytis	Botrytis californica SH2311583.08FU	ASV00436	SH1525206.08FU	Coniothyrium	Coniothyrium sp.	Bark
0.185	ASV00239	SH2311583.08FU	Botrytis	Botrytis californica SH2311583.08FU	ASV00321	SH1525206.08FU	Coniothyrium	Coniothyrium sp.	Bark
0.176	ASV00239	SH2311583.08FU	Botrytis	Botrytis californica SH2311583.08FU	ASV00436	SH1525206.08FU	Coniothyrium	Coniothyrium sp.	Bark
0.185	ASV00960	SH1521426.08FU	Catenulostroma	Catenulostroma sp.	ASV00436	SH1525206.08FU	Coniothyrium	Coniothyrium sp.	Bark
0.157	ASV01298	SH1521426.08FU	Catenulostroma	Catenulostroma sp.	ASV00436	SH1525206.08FU	Coniothyrium	Coniothyrium sp.	Bark
0.084	ASV00626	SH1525206.08FU	Coniothyrium	Coniothyrium sp.	ASV00446	SH1525206.08FU	Coniothyrium	Coniothyrium sp.	Bark
0.12	ASV00626	SH1525206.08FU	Coniothyrium	Coniothyrium sp.	ASV00436	SH1525206.08FU	Coniothyrium	Coniothyrium sp.	Bark
0.126	ASV00626	SH1525206.08FU	Coniothyrium	Coniothyrium sp.	ASV00321	SH1525206.08FU	Coniothyrium	Coniothyrium sp.	Bark
0.129	ASV00446	SH1525206.08FU	Coniothyrium	Coniothyrium sp.	ASV00436	SH1525206.08FU	Coniothyrium	Coniothyrium sp.	Bark
0.136	ASV00446	SH1525206.08FU	Coniothyrium	Coniothyrium sp.	ASV00321	SH1525206.08FU	Coniothyrium	Coniothyrium sp.	Bark
0.194	ASV00436	SH1525206.08FU	Coniothyrium	Coniothyrium sp.	ASV00321	SH1525206.08FU	Coniothyrium	Coniothyrium sp.	Bark
0.068	ASV01732	SH1641282.08FU	Devriesia	Devriesia pseudoamericana SH1641282.08FU	ASV00446	SH1525206.08FU	Coniothyrium	Coniothyrium sp.	Bark
0.049	ASV01148	SH1641282.08FU	Devriesia	Devriesia pseudoamericana SH1641282.08FU	ASV00446	SH1525206.08FU	Coniothyrium	Coniothyrium sp.	Bark
0.121	ASV01273	SH1641282.08FU	Devriesia	Devriesia pseudoamericana SH1641282.08FU	ASV00321	SH1525206.08FU	Coniothyrium	Coniothyrium sp.	Bark
0.063	ASV01732	SH1641282.08FU	Devriesia	Devriesia pseudoamericana SH1641282.08FU	ASV00626	SH1525206.08FU	Coniothyrium	Coniothyrium sp.	Bark
0.102	ASV01732	SH1641282.08FU	Devriesia	Devriesia pseudoamericana SH1641282.08FU	ASV00321	SH1525206.08FU	Coniothyrium	Coniothyrium sp.	Bark
0.083	ASV01571	SH2727222.08FU	Devriesia	Devriesia sp.	ASV00436	SH1525206.08FU	Coniothyrium	Coniothyrium sp.	Bark
0.045	ASV01148	SH1641282.08FU	Devriesia	Devriesia pseudoamericana SH1641282.08FU	ASV00626	SH1525206.08FU	Coniothyrium	Coniothyrium sp.	Bark
0.117	ASV01111	SH2727222.08FU	Devriesia	Devriesia sp.	ASV00321	SH1525206.08FU	Coniothyrium	Coniothyrium sp.	Bark
0.075	ASV01273	SH1641282.08FU	Devriesia	Devriesia pseudoamericana SH1641282.08FU	ASV00626	SH1525206.08FU	Coniothyrium	Coniothyrium sp.	Bark
0.069	ASV01890	SH1641282.08FU	Devriesia	Devriesia pseudoamericana SH1641282.08FU	ASV00436	SH1525206.08FU	Coniothyrium	Coniothyrium sp.	Bark
0.049	ASV01890	SH1641282.08FU	Devriesia	Devriesia pseudoamericana SH1641282.08FU	ASV00446	SH1525206.08FU	Coniothyrium	Coniothyrium sp.	Bark
0.176	ASV00570	SH1641282.08FU	Devriesia	Devriesia pseudoamericana SH1641282.08FU	ASV00436	SH1525206.08FU	Coniothyrium	Coniothyrium sp.	Bark
0.045	ASV01890	SH1641282.08FU	Devriesia	Devriesia pseudoamericana SH1641282.08FU	ASV00626	SH1525206.08FU	Coniothyrium	Coniothyrium sp.	Bark
0.097	ASV01732	SH1641282.08FU	Devriesia	Devriesia pseudoamericana SH1641282.08FU	ASV00436	SH1525206.08FU	Coniothyrium	Coniothyrium sp.	Bark
0.073	ASV01148	SH1641282.08FU	Devriesia	Devriesia pseudoamericana SH1641282.08FU	ASV00321	SH1525206.08FU	Coniothyrium	Coniothyrium sp.	Bark
0.073	ASV01890	SH1641282.08FU	Devriesia	Devriesia pseudoamericana SH1641282.08FU	ASV00321	SH1525206.08FU	Coniothyrium	Coniothyrium sp.	Bark
0.148	ASV00711	SH1641282.08FU	Devriesia	Devriesia pseudoamericana SH1641282.08FU	ASV00436	SH1525206.08FU	Coniothyrium	Coniothyrium sp.	Bark
0.111	ASV01111	SH2727222.08FU	Devriesia	Devriesia sp.	ASV00436	SH1525206.08FU	Coniothyrium	Coniothyrium sp.	Bark
0.155	ASV00711	SH1641282.08FU	Devriesia	Devriesia pseudoamericana SH1641282.08FU	ASV00321	SH1525206.08FU	Coniothyrium	Coniothyrium sp.	Bark
0.116	ASV01273	SH1641282.08FU	Devriesia	Devriesia pseudoamericana SH1641282.08FU	ASV00436	SH1525206.08FU	Coniothyrium	Coniothyrium sp.	Bark
0.151	ASV00996	SH1641282.08FU	Devriesia	Devriesia pseudoamericana SH1641282.08FU	ASV00321	SH1525206.08FU	Coniothyrium	Coniothyrium sp.	Bark
0.069	ASV01148	SH1641282.08FU	Devriesia	Devriesia pseudoamericana SH1641282.08FU	ASV00436	SH1525206.08FU	Coniothyrium	Coniothyrium sp.	Bark
0.143	ASV00996	SH1641282.08FU	Devriesia	Devriesia pseudoamericana SH1641282.08FU	ASV00436	SH1525206.08FU	Coniothyrium	Coniothyrium sp.	Bark
0.083	ASV01429	SH2131097.08FU	Diplodia	Diplodia scrobiculata SH2131097.08FU	ASV00321	SH1525206.08FU	Coniothyrium	Coniothyrium sp.	Bark
0.079	ASV01429	SH2131097.08FU	Diplodia	Diplodia scrobiculata SH2131097.08FU	ASV00436	SH1525206.08FU	Coniothyrium	Coniothyrium sp.	Bark
0.078	ASV01457	SH2131097.08FU	Diplodia	Diplodia scrobiculata SH2131097.08FU	ASV00321	SH1525206.08FU	Coniothyrium	Coniothyrium sp.	Bark
0.074	ASV01457	SH2131097.08FU	Diplodia	Diplodia scrobiculata SH2131097.08FU	ASV00436	SH1525206.08FU	Coniothyrium	Coniothyrium sp.	Bark
0.069	ASV00052	SH1546323.08FU	Fusarium	Fusarium sp.	ASV00436	SH1525206.08FU	Coniothyrium	Coniothyrium sp.	Bark
0.049	ASV00052	SH1546323.08FU	Fusarium	Fusarium sp.	ASV00446	SH1525206.08FU	Coniothyrium	Coniothyrium sp.	Bark
0.045	ASV00052	SH1546323.08FU	Fusarium	Fusarium sp.	ASV00626	SH1525206.08FU	Coniothyrium	Coniothyrium sp.	Bark
0.073	ASV00052	SH1546323.08FU	Fusarium	Fusarium sp.	ASV00321	SH1525206.08FU	Coniothyrium	Coniothyrium sp.	Bark
0.092	ASV00560	SH1573821.08FU	Minutiella	Minutiella tardicola SH1573821.08FU	ASV00436	SH1525206.08FU	Coniothyrium	Coniothyrium sp.	Bark
0.097	ASV00560	SH1573821.08FU	Minutiella	Minutiella tardicola SH1573821.08FU	ASV00321	SH1525206.08FU	Coniothyrium	Coniothyrium sp.	Bark
0.079	ASV00848	SH1573821.08FU	Minutiella	Minutiella tardicola SH1573821.08FU	ASV00436	SH1525206.08FU	Coniothyrium	Coniothyrium sp.	Bark
0.074	ASV00754	SH1573821.08FU	Minutiella	Minutiella tardicola SH1573821.08FU	ASV00436	SH1525206.08FU	Coniothyrium	Coniothyrium sp.	Bark
0.06	ASV00560	SH1573821.08FU	Minutiella	Minutiella tardicola SH1573821.08FU	ASV00626	SH1525206.08FU	Coniothyrium	Coniothyrium sp.	Bark
0.083	ASV00848	SH1573821.08FU	Minutiella	Minutiella tardicola SH1573821.08FU	ASV00321	SH1525206.08FU	Coniothyrium	Coniothyrium sp.	Bark
0.078	ASV00754	SH1573821.08FU	Minutiella	Minutiella tardicola SH1573821.08FU	ASV00321	SH1525206.08FU	Coniothyrium	Coniothyrium sp.	Bark
0.051	ASV00848	SH1573821.08FU	Minutiella	Minutiella tardicola SH1573821.08FU	ASV00626	SH1525206.08FU	Coniothyrium	Coniothyrium sp.	Bark
0.048	ASV00754	SH1573821.08FU	Minutiella	Minutiella tardicola SH1573821.08FU	ASV00626	SH1525206.08FU	Coniothyrium	Coniothyrium sp.	Bark
0.136	ASV00706	SH1506898.08FU	Neophaeococcomyces	Neophaeococcomyces catenatus SH1506898.08FU	ASV00321	SH1525206.08FU	Coniothyrium	Coniothyrium sp.	Bark
0.17	ASV00549	SH1506898.08FU	Neophaeococcomyces	Neophaeococcomyces catenatus SH1506898.08FU	ASV00321	SH1525206.08FU	Coniothyrium	Coniothyrium sp.	Bark
0.073	ASV00974	SH1573812.08FU	Neophaeomoniella	Neophaeomoniella niveniae SH1573812.08FU	ASV00321	SH1525206.08FU	Coniothyrium	Coniothyrium sp.	Bark
0.049	ASV00153	SH1581100.08FU	Phaeoacremonium	Phaeoacremonium minimum SH1581100.08FU	ASV00446	SH1525206.08FU	Coniothyrium	Coniothyrium sp.	Bark
0.045	ASV00153	SH1581100.08FU	Phaeoacremonium	Phaeoacremonium minimum SH1581100.08FU	ASV00626	SH1525206.08FU	Coniothyrium	Coniothyrium sp.	Bark
0.087	ASV00025	SH1615013.08FU	Phaeomoniella	Phaeomoniella chlamydospora SH1615013.08FU	ASV00446	SH1525206.08FU	Coniothyrium	Coniothyrium sp.	Bark
0.051	ASV01105	SH1241426.08FU	Pleurophoma	Pleurophoma sp.	ASV00626	SH1525206.08FU	Coniothyrium	Coniothyrium sp.	Bark
0.079	ASV01105	SH1241426.08FU	Pleurophoma	Pleurophoma sp.	ASV00436	SH1525206.08FU	Coniothyrium	Coniothyrium sp.	Bark
0.092	ASV00812	SH1241426.08FU	Pleurophoma	Pleurophoma sp.	ASV00436	SH1525206.08FU	Coniothyrium	Coniothyrium sp.	Bark
0.055	ASV01105	SH1241426.08FU	Pleurophoma	Pleurophoma sp.	ASV00446	SH1525206.08FU	Coniothyrium	Coniothyrium sp.	Bark
0.06	ASV00812	SH1241426.08FU	Pleurophoma	Pleurophoma sp.	ASV00626	SH1525206.08FU	Coniothyrium	Coniothyrium sp.	Bark
0.065	ASV00812	SH1241426.08FU	Pleurophoma	Pleurophoma sp.	ASV00446	SH1525206.08FU	Coniothyrium	Coniothyrium sp.	Bark
0.083	ASV01105	SH1241426.08FU	Pleurophoma	Pleurophoma sp.	ASV00321	SH1525206.08FU	Coniothyrium	Coniothyrium sp.	Bark
0.097	ASV00812	SH1241426.08FU	Pleurophoma	Pleurophoma sp.	ASV00321	SH1525206.08FU	Coniothyrium	Coniothyrium sp.	Bark
0.059	ASV00621	SH1838164.08FU	Alpinaria	Alpinaria rhododendri SH1838164.08FU	ASV00711	SH1641282.08FU	Devriesia	Devriesia pseudoamericana SH1641282.08FU	Bark
0.067	ASV00465	SH1838164.08FU	Alpinaria	Alpinaria rhododendri SH1838164.08FU	ASV00711	SH1641282.08FU	Devriesia	Devriesia pseudoamericana SH1641282.08FU	Bark
0.078	ASV00621	SH1838164.08FU	Alpinaria	Alpinaria rhododendri SH1838164.08FU	ASV00401	SH1641282.08FU	Devriesia	Devriesia pseudoamericana SH1641282.08FU	Bark
0.057	ASV00621	SH1838164.08FU	Alpinaria	Alpinaria rhododendri SH1838164.08FU	ASV00996	SH1641282.08FU	Devriesia	Devriesia pseudoamericana SH1641282.08FU	Bark
0.044	ASV00465	SH1838164.08FU	Alpinaria	Alpinaria rhododendri SH1838164.08FU	ASV01732	SH1641282.08FU	Devriesia	Devriesia pseudoamericana SH1641282.08FU	Bark
0.052	ASV00465	SH1838164.08FU	Alpinaria	Alpinaria rhododendri SH1838164.08FU	ASV01273	SH1641282.08FU	Devriesia	Devriesia pseudoamericana SH1641282.08FU	Bark
0.079	ASV00465	SH1838164.08FU	Alpinaria	Alpinaria rhododendri SH1838164.08FU	ASV00570	SH1641282.08FU	Devriesia	Devriesia pseudoamericana SH1641282.08FU	Bark
0.1	ASV00465	SH1838164.08FU	Alpinaria	Alpinaria rhododendri SH1838164.08FU	ASV00432	SH1641282.08FU	Devriesia	Devriesia pseudoamericana SH1641282.08FU	Bark
0.087	ASV00465	SH1838164.08FU	Alpinaria	Alpinaria rhododendri SH1838164.08FU	ASV00401	SH1641282.08FU	Devriesia	Devriesia pseudoamericana SH1641282.08FU	Bark
0.065	ASV00465	SH1838164.08FU	Alpinaria	Alpinaria rhododendri SH1838164.08FU	ASV00996	SH1641282.08FU	Devriesia	Devriesia pseudoamericana SH1641282.08FU	Bark
0.1	ASV00465	SH1838164.08FU	Alpinaria	Alpinaria rhododendri SH1838164.08FU	ASV00599	SH1641282.08FU	Devriesia	Devriesia pseudoamericana SH1641282.08FU	Bark
0.207	ASV00679	SH2127282.08FU	Alternaria	Alternaria oregonensis SH2127282.08FU	ASV00174	SH1641282.08FU	Devriesia	Devriesia pseudoamericana SH1641282.08FU	Bark
0.289	ASV00017	SH1861154.08FU	Botryosphaeria	Botryosphaeria stevensii SH1861154.08FU	ASV00174	SH1641282.08FU	Devriesia	Devriesia pseudoamericana SH1641282.08FU	Bark
0.266	ASV00017	SH1861154.08FU	Botryosphaeria	Botryosphaeria stevensii SH1861154.08FU	ASV00256	SH1641282.08FU	Devriesia	Devriesia pseudoamericana SH1641282.08FU	Bark
0.253	ASV00024	SH1861154.08FU	Botryosphaeria	Botryosphaeria stevensii SH1861154.08FU	ASV00174	SH1641282.08FU	Devriesia	Devriesia pseudoamericana SH1641282.08FU	Bark
0.155	ASV00024	SH1861154.08FU	Botryosphaeria	Botryosphaeria stevensii SH1861154.08FU	ASV00432	SH1641282.08FU	Devriesia	Devriesia pseudoamericana SH1641282.08FU	Bark
0.233	ASV00024	SH1861154.08FU	Botryosphaeria	Botryosphaeria stevensii SH1861154.08FU	ASV00256	SH1641282.08FU	Devriesia	Devriesia pseudoamericana SH1641282.08FU	Bark
0.126	ASV00300	SH2311583.08FU	Botrytis	Botrytis californica SH2311583.08FU	ASV00401	SH1641282.08FU	Devriesia	Devriesia pseudoamericana SH1641282.08FU	Bark
0.211	ASV00239	SH2311583.08FU	Botrytis	Botrytis californica SH2311583.08FU	ASV00432	SH1641282.08FU	Devriesia	Devriesia pseudoamericana SH1641282.08FU	Bark
0.216	ASV00300	SH2311583.08FU	Botrytis	Botrytis californica SH2311583.08FU	ASV00256	SH1641282.08FU	Devriesia	Devriesia pseudoamericana SH1641282.08FU	Bark
0.234	ASV00300	SH2311583.08FU	Botrytis	Botrytis californica SH2311583.08FU	ASV00174	SH1641282.08FU	Devriesia	Devriesia pseudoamericana SH1641282.08FU	Bark
0.096	ASV00300	SH2311583.08FU	Botrytis	Botrytis californica SH2311583.08FU	ASV00711	SH1641282.08FU	Devriesia	Devriesia pseudoamericana SH1641282.08FU	Bark
0.185	ASV00239	SH2311583.08FU	Botrytis	Botrytis californica SH2311583.08FU	ASV00401	SH1641282.08FU	Devriesia	Devriesia pseudoamericana SH1641282.08FU	Bark
0.114	ASV00300	SH2311583.08FU	Botrytis	Botrytis californica SH2311583.08FU	ASV00570	SH1641282.08FU	Devriesia	Devriesia pseudoamericana SH1641282.08FU	Bark
0.167	ASV00239	SH2311583.08FU	Botrytis	Botrytis californica SH2311583.08FU	ASV00570	SH1641282.08FU	Devriesia	Devriesia pseudoamericana SH1641282.08FU	Bark
0.343	ASV00239	SH2311583.08FU	Botrytis	Botrytis californica SH2311583.08FU	ASV00174	SH1641282.08FU	Devriesia	Devriesia pseudoamericana SH1641282.08FU	Bark
0.283	ASV01298	SH1521426.08FU	Catenulostroma	Catenulostroma sp.	ASV00256	SH1641282.08FU	Devriesia	Devriesia pseudoamericana SH1641282.08FU	Bark
0.166	ASV01355	SH1521426.08FU	Catenulostroma	Catenulostroma sp.	ASV00432	SH1641282.08FU	Devriesia	Devriesia pseudoamericana SH1641282.08FU	Bark
0.222	ASV00960	SH1521426.08FU	Catenulostroma	Catenulostroma sp.	ASV00599	SH1641282.08FU	Devriesia	Devriesia pseudoamericana SH1641282.08FU	Bark
0.222	ASV00960	SH1521426.08FU	Catenulostroma	Catenulostroma sp.	ASV00432	SH1641282.08FU	Devriesia	Devriesia pseudoamericana SH1641282.08FU	Bark
0.25	ASV01005	SH1521426.08FU	Catenulostroma	Catenulostroma sp.	ASV00599	SH1641282.08FU	Devriesia	Devriesia pseudoamericana SH1641282.08FU	Bark
0.166	ASV01355	SH1521426.08FU	Catenulostroma	Catenulostroma sp.	ASV00599	SH1641282.08FU	Devriesia	Devriesia pseudoamericana SH1641282.08FU	Bark
0.458	ASV00534	SH1521426.08FU	Catenulostroma	Catenulostroma sp.	ASV00256	SH1641282.08FU	Devriesia	Devriesia pseudoamericana SH1641282.08FU	Bark
0.25	ASV01005	SH1521426.08FU	Catenulostroma	Catenulostroma sp.	ASV00432	SH1641282.08FU	Devriesia	Devriesia pseudoamericana SH1641282.08FU	Bark
0.146	ASV01355	SH1521426.08FU	Catenulostroma	Catenulostroma sp.	ASV00401	SH1641282.08FU	Devriesia	Devriesia pseudoamericana SH1641282.08FU	Bark
0.375	ASV01005	SH1521426.08FU	Catenulostroma	Catenulostroma sp.	ASV00256	SH1641282.08FU	Devriesia	Devriesia pseudoamericana SH1641282.08FU	Bark
0.189	ASV01298	SH1521426.08FU	Catenulostroma	Catenulostroma sp.	ASV00599	SH1641282.08FU	Devriesia	Devriesia pseudoamericana SH1641282.08FU	Bark
0.165	ASV01298	SH1521426.08FU	Catenulostroma	Catenulostroma sp.	ASV00401	SH1641282.08FU	Devriesia	Devriesia pseudoamericana SH1641282.08FU	Bark
0.194	ASV00960	SH1521426.08FU	Catenulostroma	Catenulostroma sp.	ASV00401	SH1641282.08FU	Devriesia	Devriesia pseudoamericana SH1641282.08FU	Bark
0.132	ASV01355	SH1521426.08FU	Catenulostroma	Catenulostroma sp.	ASV00570	SH1641282.08FU	Devriesia	Devriesia pseudoamericana SH1641282.08FU	Bark
0.149	ASV01298	SH1521426.08FU	Catenulostroma	Catenulostroma sp.	ASV00570	SH1641282.08FU	Devriesia	Devriesia pseudoamericana SH1641282.08FU	Bark
0.189	ASV01298	SH1521426.08FU	Catenulostroma	Catenulostroma sp.	ASV00432	SH1641282.08FU	Devriesia	Devriesia pseudoamericana SH1641282.08FU	Bark
0.233	ASV00321	SH1525206.08FU	Coniothyrium	Coniothyrium sp.	ASV00432	SH1641282.08FU	Devriesia	Devriesia pseudoamericana SH1641282.08FU	Bark
0.1	ASV00446	SH1525206.08FU	Coniothyrium	Coniothyrium sp.	ASV00996	SH1641282.08FU	Devriesia	Devriesia pseudoamericana SH1641282.08FU	Bark
0.379	ASV00321	SH1525206.08FU	Coniothyrium	Coniothyrium sp.	ASV00174	SH1641282.08FU	Devriesia	Devriesia pseudoamericana SH1641282.08FU	Bark
0.35	ASV00321	SH1525206.08FU	Coniothyrium	Coniothyrium sp.	ASV00256	SH1641282.08FU	Devriesia	Devriesia pseudoamericana SH1641282.08FU	Bark
0.096	ASV00626	SH1525206.08FU	Coniothyrium	Coniothyrium sp.	ASV00711	SH1641282.08FU	Devriesia	Devriesia pseudoamericana SH1641282.08FU	Bark
0.194	ASV00436	SH1525206.08FU	Coniothyrium	Coniothyrium sp.	ASV00401	SH1641282.08FU	Devriesia	Devriesia pseudoamericana SH1641282.08FU	Bark
0.155	ASV00446	SH1525206.08FU	Coniothyrium	Coniothyrium sp.	ASV00599	SH1641282.08FU	Devriesia	Devriesia pseudoamericana SH1641282.08FU	Bark
0.155	ASV00446	SH1525206.08FU	Coniothyrium	Coniothyrium sp.	ASV00432	SH1641282.08FU	Devriesia	Devriesia pseudoamericana SH1641282.08FU	Bark
0.253	ASV00446	SH1525206.08FU	Coniothyrium	Coniothyrium sp.	ASV00174	SH1641282.08FU	Devriesia	Devriesia pseudoamericana SH1641282.08FU	Bark
0.233	ASV00321	SH1525206.08FU	Coniothyrium	Coniothyrium sp.	ASV00599	SH1641282.08FU	Devriesia	Devriesia pseudoamericana SH1641282.08FU	Bark
0.333	ASV00436	SH1525206.08FU	Coniothyrium	Coniothyrium sp.	ASV00256	SH1641282.08FU	Devriesia	Devriesia pseudoamericana SH1641282.08FU	Bark
0.361	ASV00436	SH1525206.08FU	Coniothyrium	Coniothyrium sp.	ASV00174	SH1641282.08FU	Devriesia	Devriesia pseudoamericana SH1641282.08FU	Bark
0.093	ASV00626	SH1525206.08FU	Coniothyrium	Coniothyrium sp.	ASV00996	SH1641282.08FU	Devriesia	Devriesia pseudoamericana SH1641282.08FU	Bark
0.144	ASV00626	SH1525206.08FU	Coniothyrium	Coniothyrium sp.	ASV00599	SH1641282.08FU	Devriesia	Devriesia pseudoamericana SH1641282.08FU	Bark
0.216	ASV00626	SH1525206.08FU	Coniothyrium	Coniothyrium sp.	ASV00256	SH1641282.08FU	Devriesia	Devriesia pseudoamericana SH1641282.08FU	Bark
0.233	ASV00446	SH1525206.08FU	Coniothyrium	Coniothyrium sp.	ASV00256	SH1641282.08FU	Devriesia	Devriesia pseudoamericana SH1641282.08FU	Bark
0.222	ASV00436	SH1525206.08FU	Coniothyrium	Coniothyrium sp.	ASV00432	SH1641282.08FU	Devriesia	Devriesia pseudoamericana SH1641282.08FU	Bark
0.144	ASV00626	SH1525206.08FU	Coniothyrium	Coniothyrium sp.	ASV00432	SH1641282.08FU	Devriesia	Devriesia pseudoamericana SH1641282.08FU	Bark
0.222	ASV00436	SH1525206.08FU	Coniothyrium	Coniothyrium sp.	ASV00599	SH1641282.08FU	Devriesia	Devriesia pseudoamericana SH1641282.08FU	Bark
0.234	ASV00626	SH1525206.08FU	Coniothyrium	Coniothyrium sp.	ASV00174	SH1641282.08FU	Devriesia	Devriesia pseudoamericana SH1641282.08FU	Bark
0.031	ASV01148	SH1641282.08FU	Devriesia	Devriesia pseudoamericana SH1641282.08FU	ASV01571	SH2727222.08FU	Devriesia	Devriesia sp.	Bark
0.054	ASV01890	SH1641282.08FU	Devriesia	Devriesia pseudoamericana SH1641282.08FU	ASV00996	SH1641282.08FU	Devriesia	Devriesia pseudoamericana SH1641282.08FU	Bark
0.042	ASV01890	SH1641282.08FU	Devriesia	Devriesia pseudoamericana SH1641282.08FU	ASV01111	SH2727222.08FU	Devriesia	Devriesia sp.	Bark
0.031	ASV01890	SH1641282.08FU	Devriesia	Devriesia pseudoamericana SH1641282.08FU	ASV01571	SH2727222.08FU	Devriesia	Devriesia sp.	Bark
0.055	ASV01890	SH1641282.08FU	Devriesia	Devriesia pseudoamericana SH1641282.08FU	ASV00711	SH1641282.08FU	Devriesia	Devriesia pseudoamericana SH1641282.08FU	Bark
0.067	ASV01571	SH2727222.08FU	Devriesia	Devriesia sp.	ASV00711	SH1641282.08FU	Devriesia	Devriesia pseudoamericana SH1641282.08FU	Bark
0.083	ASV01890	SH1641282.08FU	Devriesia	Devriesia pseudoamericana SH1641282.08FU	ASV00599	SH1641282.08FU	Devriesia	Devriesia pseudoamericana SH1641282.08FU	Bark
0.083	ASV01890	SH1641282.08FU	Devriesia	Devriesia pseudoamericana SH1641282.08FU	ASV00432	SH1641282.08FU	Devriesia	Devriesia pseudoamericana SH1641282.08FU	Bark
0.026	ASV01148	SH1641282.08FU	Devriesia	Devriesia pseudoamericana SH1641282.08FU	ASV01890	SH1641282.08FU	Devriesia	Devriesia pseudoamericana SH1641282.08FU	Bark
0.065	ASV01571	SH2727222.08FU	Devriesia	Devriesia sp.	ASV00996	SH1641282.08FU	Devriesia	Devriesia pseudoamericana SH1641282.08FU	Bark
0.055	ASV01148	SH1641282.08FU	Devriesia	Devriesia pseudoamericana SH1641282.08FU	ASV00711	SH1641282.08FU	Devriesia	Devriesia pseudoamericana SH1641282.08FU	Bark
0.066	ASV01890	SH1641282.08FU	Devriesia	Devriesia pseudoamericana SH1641282.08FU	ASV00570	SH1641282.08FU	Devriesia	Devriesia pseudoamericana SH1641282.08FU	Bark
0.036	ASV01890	SH1641282.08FU	Devriesia	Devriesia pseudoamericana SH1641282.08FU	ASV01732	SH1641282.08FU	Devriesia	Devriesia pseudoamericana SH1641282.08FU	Bark
0.043	ASV01890	SH1641282.08FU	Devriesia	Devriesia pseudoamericana SH1641282.08FU	ASV01273	SH1641282.08FU	Devriesia	Devriesia pseudoamericana SH1641282.08FU	Bark
0.073	ASV01890	SH1641282.08FU	Devriesia	Devriesia pseudoamericana SH1641282.08FU	ASV00401	SH1641282.08FU	Devriesia	Devriesia pseudoamericana SH1641282.08FU	Bark
0.379	ASV00401	SH1641282.08FU	Devriesia	Devriesia pseudoamericana SH1641282.08FU	ASV00174	SH1641282.08FU	Devriesia	Devriesia pseudoamericana SH1641282.08FU	Bark
0.042	ASV01148	SH1641282.08FU	Devriesia	Devriesia pseudoamericana SH1641282.08FU	ASV01111	SH2727222.08FU	Devriesia	Devriesia sp.	Bark
0.1	ASV01571	SH2727222.08FU	Devriesia	Devriesia sp.	ASV00432	SH1641282.08FU	Devriesia	Devriesia pseudoamericana SH1641282.08FU	Bark
0.054	ASV01148	SH1641282.08FU	Devriesia	Devriesia pseudoamericana SH1641282.08FU	ASV00996	SH1641282.08FU	Devriesia	Devriesia pseudoamericana SH1641282.08FU	Bark
0.083	ASV01148	SH1641282.08FU	Devriesia	Devriesia pseudoamericana SH1641282.08FU	ASV00432	SH1641282.08FU	Devriesia	Devriesia pseudoamericana SH1641282.08FU	Bark
0.35	ASV00401	SH1641282.08FU	Devriesia	Devriesia pseudoamericana SH1641282.08FU	ASV00256	SH1641282.08FU	Devriesia	Devriesia pseudoamericana SH1641282.08FU	Bark
0.036	ASV01148	SH1641282.08FU	Devriesia	Devriesia pseudoamericana SH1641282.08FU	ASV01732	SH1641282.08FU	Devriesia	Devriesia pseudoamericana SH1641282.08FU	Bark
0.043	ASV01148	SH1641282.08FU	Devriesia	Devriesia pseudoamericana SH1641282.08FU	ASV01273	SH1641282.08FU	Devriesia	Devriesia pseudoamericana SH1641282.08FU	Bark
0.066	ASV01148	SH1641282.08FU	Devriesia	Devriesia pseudoamericana SH1641282.08FU	ASV00570	SH1641282.08FU	Devriesia	Devriesia pseudoamericana SH1641282.08FU	Bark
0.073	ASV01148	SH1641282.08FU	Devriesia	Devriesia pseudoamericana SH1641282.08FU	ASV00401	SH1641282.08FU	Devriesia	Devriesia pseudoamericana SH1641282.08FU	Bark
0.083	ASV01148	SH1641282.08FU	Devriesia	Devriesia pseudoamericana SH1641282.08FU	ASV00599	SH1641282.08FU	Devriesia	Devriesia pseudoamericana SH1641282.08FU	Bark
0.125	ASV01148	SH1641282.08FU	Devriesia	Devriesia pseudoamericana SH1641282.08FU	ASV00256	SH1641282.08FU	Devriesia	Devriesia pseudoamericana SH1641282.08FU	Bark
0.125	ASV01890	SH1641282.08FU	Devriesia	Devriesia pseudoamericana SH1641282.08FU	ASV00256	SH1641282.08FU	Devriesia	Devriesia pseudoamericana SH1641282.08FU	Bark
0.044	ASV01571	SH2727222.08FU	Devriesia	Devriesia sp.	ASV01732	SH1641282.08FU	Devriesia	Devriesia pseudoamericana SH1641282.08FU	Bark
0.05	ASV01571	SH2727222.08FU	Devriesia	Devriesia sp.	ASV01111	SH2727222.08FU	Devriesia	Devriesia sp.	Bark
0.052	ASV01571	SH2727222.08FU	Devriesia	Devriesia sp.	ASV01273	SH1641282.08FU	Devriesia	Devriesia pseudoamericana SH1641282.08FU	Bark
0.079	ASV01571	SH2727222.08FU	Devriesia	Devriesia sp.	ASV00570	SH1641282.08FU	Devriesia	Devriesia pseudoamericana SH1641282.08FU	Bark
0.087	ASV01571	SH2727222.08FU	Devriesia	Devriesia sp.	ASV00401	SH1641282.08FU	Devriesia	Devriesia pseudoamericana SH1641282.08FU	Bark
0.1	ASV01571	SH2727222.08FU	Devriesia	Devriesia sp.	ASV00599	SH1641282.08FU	Devriesia	Devriesia pseudoamericana SH1641282.08FU	Bark
0.15	ASV01571	SH2727222.08FU	Devriesia	Devriesia sp.	ASV00256	SH1641282.08FU	Devriesia	Devriesia pseudoamericana SH1641282.08FU	Bark
0.162	ASV01571	SH2727222.08FU	Devriesia	Devriesia sp.	ASV00174	SH1641282.08FU	Devriesia	Devriesia pseudoamericana SH1641282.08FU	Bark
0.058	ASV01732	SH1641282.08FU	Devriesia	Devriesia pseudoamericana SH1641282.08FU	ASV01111	SH2727222.08FU	Devriesia	Devriesia sp.	Bark
0.061	ASV01732	SH1641282.08FU	Devriesia	Devriesia pseudoamericana SH1641282.08FU	ASV01273	SH1641282.08FU	Devriesia	Devriesia pseudoamericana SH1641282.08FU	Bark
0.075	ASV01732	SH1641282.08FU	Devriesia	Devriesia pseudoamericana SH1641282.08FU	ASV00996	SH1641282.08FU	Devriesia	Devriesia pseudoamericana SH1641282.08FU	Bark
0.078	ASV01732	SH1641282.08FU	Devriesia	Devriesia pseudoamericana SH1641282.08FU	ASV00711	SH1641282.08FU	Devriesia	Devriesia pseudoamericana SH1641282.08FU	Bark
0.092	ASV01732	SH1641282.08FU	Devriesia	Devriesia pseudoamericana SH1641282.08FU	ASV00570	SH1641282.08FU	Devriesia	Devriesia pseudoamericana SH1641282.08FU	Bark
0.102	ASV01732	SH1641282.08FU	Devriesia	Devriesia pseudoamericana SH1641282.08FU	ASV00401	SH1641282.08FU	Devriesia	Devriesia pseudoamericana SH1641282.08FU	Bark
0.117	ASV01732	SH1641282.08FU	Devriesia	Devriesia pseudoamericana SH1641282.08FU	ASV00599	SH1641282.08FU	Devriesia	Devriesia pseudoamericana SH1641282.08FU	Bark
0.117	ASV01732	SH1641282.08FU	Devriesia	Devriesia pseudoamericana SH1641282.08FU	ASV00432	SH1641282.08FU	Devriesia	Devriesia pseudoamericana SH1641282.08FU	Bark
0.175	ASV01732	SH1641282.08FU	Devriesia	Devriesia pseudoamericana SH1641282.08FU	ASV00256	SH1641282.08FU	Devriesia	Devriesia pseudoamericana SH1641282.08FU	Bark
0.189	ASV01732	SH1641282.08FU	Devriesia	Devriesia pseudoamericana SH1641282.08FU	ASV00174	SH1641282.08FU	Devriesia	Devriesia pseudoamericana SH1641282.08FU	Bark
0.069	ASV01111	SH2727222.08FU	Devriesia	Devriesia sp.	ASV01273	SH1641282.08FU	Devriesia	Devriesia pseudoamericana SH1641282.08FU	Bark
0.086	ASV01111	SH2727222.08FU	Devriesia	Devriesia sp.	ASV00996	SH1641282.08FU	Devriesia	Devriesia pseudoamericana SH1641282.08FU	Bark
0.089	ASV01111	SH2727222.08FU	Devriesia	Devriesia sp.	ASV00711	SH1641282.08FU	Devriesia	Devriesia pseudoamericana SH1641282.08FU	Bark
0.105	ASV01111	SH2727222.08FU	Devriesia	Devriesia sp.	ASV00570	SH1641282.08FU	Devriesia	Devriesia pseudoamericana SH1641282.08FU	Bark
0.117	ASV01111	SH2727222.08FU	Devriesia	Devriesia sp.	ASV00401	SH1641282.08FU	Devriesia	Devriesia pseudoamericana SH1641282.08FU	Bark
0.133	ASV01111	SH2727222.08FU	Devriesia	Devriesia sp.	ASV00599	SH1641282.08FU	Devriesia	Devriesia pseudoamericana SH1641282.08FU	Bark
0.133	ASV01111	SH2727222.08FU	Devriesia	Devriesia sp.	ASV00432	SH1641282.08FU	Devriesia	Devriesia pseudoamericana SH1641282.08FU	Bark
0.2	ASV01111	SH2727222.08FU	Devriesia	Devriesia sp.	ASV00256	SH1641282.08FU	Devriesia	Devriesia pseudoamericana SH1641282.08FU	Bark
0.216	ASV01111	SH2727222.08FU	Devriesia	Devriesia sp.	ASV00174	SH1641282.08FU	Devriesia	Devriesia pseudoamericana SH1641282.08FU	Bark
0.09	ASV01273	SH1641282.08FU	Devriesia	Devriesia pseudoamericana SH1641282.08FU	ASV00996	SH1641282.08FU	Devriesia	Devriesia pseudoamericana SH1641282.08FU	Bark
0.092	ASV01273	SH1641282.08FU	Devriesia	Devriesia pseudoamericana SH1641282.08FU	ASV00711	SH1641282.08FU	Devriesia	Devriesia pseudoamericana SH1641282.08FU	Bark
0.11	ASV01273	SH1641282.08FU	Devriesia	Devriesia pseudoamericana SH1641282.08FU	ASV00570	SH1641282.08FU	Devriesia	Devriesia pseudoamericana SH1641282.08FU	Bark
0.121	ASV01273	SH1641282.08FU	Devriesia	Devriesia pseudoamericana SH1641282.08FU	ASV00401	SH1641282.08FU	Devriesia	Devriesia pseudoamericana SH1641282.08FU	Bark
0.139	ASV01273	SH1641282.08FU	Devriesia	Devriesia pseudoamericana SH1641282.08FU	ASV00599	SH1641282.08FU	Devriesia	Devriesia pseudoamericana SH1641282.08FU	Bark
0.139	ASV01273	SH1641282.08FU	Devriesia	Devriesia pseudoamericana SH1641282.08FU	ASV00432	SH1641282.08FU	Devriesia	Devriesia pseudoamericana SH1641282.08FU	Bark
0.208	ASV01273	SH1641282.08FU	Devriesia	Devriesia pseudoamericana SH1641282.08FU	ASV00256	SH1641282.08FU	Devriesia	Devriesia pseudoamericana SH1641282.08FU	Bark
0.225	ASV01273	SH1641282.08FU	Devriesia	Devriesia pseudoamericana SH1641282.08FU	ASV00174	SH1641282.08FU	Devriesia	Devriesia pseudoamericana SH1641282.08FU	Bark
0.115	ASV00996	SH1641282.08FU	Devriesia	Devriesia pseudoamericana SH1641282.08FU	ASV00711	SH1641282.08FU	Devriesia	Devriesia pseudoamericana SH1641282.08FU	Bark
0.136	ASV00996	SH1641282.08FU	Devriesia	Devriesia pseudoamericana SH1641282.08FU	ASV00570	SH1641282.08FU	Devriesia	Devriesia pseudoamericana SH1641282.08FU	Bark
0.151	ASV00996	SH1641282.08FU	Devriesia	Devriesia pseudoamericana SH1641282.08FU	ASV00401	SH1641282.08FU	Devriesia	Devriesia pseudoamericana SH1641282.08FU	Bark
0.172	ASV00996	SH1641282.08FU	Devriesia	Devriesia pseudoamericana SH1641282.08FU	ASV00599	SH1641282.08FU	Devriesia	Devriesia pseudoamericana SH1641282.08FU	Bark
0.172	ASV00996	SH1641282.08FU	Devriesia	Devriesia pseudoamericana SH1641282.08FU	ASV00432	SH1641282.08FU	Devriesia	Devriesia pseudoamericana SH1641282.08FU	Bark
0.258	ASV00996	SH1641282.08FU	Devriesia	Devriesia pseudoamericana SH1641282.08FU	ASV00256	SH1641282.08FU	Devriesia	Devriesia pseudoamericana SH1641282.08FU	Bark
0.28	ASV00996	SH1641282.08FU	Devriesia	Devriesia pseudoamericana SH1641282.08FU	ASV00174	SH1641282.08FU	Devriesia	Devriesia pseudoamericana SH1641282.08FU	Bark
0.141	ASV00711	SH1641282.08FU	Devriesia	Devriesia pseudoamericana SH1641282.08FU	ASV00570	SH1641282.08FU	Devriesia	Devriesia pseudoamericana SH1641282.08FU	Bark
0.155	ASV00711	SH1641282.08FU	Devriesia	Devriesia pseudoamericana SH1641282.08FU	ASV00401	SH1641282.08FU	Devriesia	Devriesia pseudoamericana SH1641282.08FU	Bark
0.178	ASV00711	SH1641282.08FU	Devriesia	Devriesia pseudoamericana SH1641282.08FU	ASV00599	SH1641282.08FU	Devriesia	Devriesia pseudoamericana SH1641282.08FU	Bark
0.178	ASV00711	SH1641282.08FU	Devriesia	Devriesia pseudoamericana SH1641282.08FU	ASV00432	SH1641282.08FU	Devriesia	Devriesia pseudoamericana SH1641282.08FU	Bark
0.266	ASV00711	SH1641282.08FU	Devriesia	Devriesia pseudoamericana SH1641282.08FU	ASV00256	SH1641282.08FU	Devriesia	Devriesia pseudoamericana SH1641282.08FU	Bark
0.289	ASV00711	SH1641282.08FU	Devriesia	Devriesia pseudoamericana SH1641282.08FU	ASV00174	SH1641282.08FU	Devriesia	Devriesia pseudoamericana SH1641282.08FU	Bark
0.185	ASV00570	SH1641282.08FU	Devriesia	Devriesia pseudoamericana SH1641282.08FU	ASV00401	SH1641282.08FU	Devriesia	Devriesia pseudoamericana SH1641282.08FU	Bark
0.211	ASV00570	SH1641282.08FU	Devriesia	Devriesia pseudoamericana SH1641282.08FU	ASV00599	SH1641282.08FU	Devriesia	Devriesia pseudoamericana SH1641282.08FU	Bark
0.211	ASV00570	SH1641282.08FU	Devriesia	Devriesia pseudoamericana SH1641282.08FU	ASV00432	SH1641282.08FU	Devriesia	Devriesia pseudoamericana SH1641282.08FU	Bark
0.316	ASV00570	SH1641282.08FU	Devriesia	Devriesia pseudoamericana SH1641282.08FU	ASV00256	SH1641282.08FU	Devriesia	Devriesia pseudoamericana SH1641282.08FU	Bark
0.343	ASV00570	SH1641282.08FU	Devriesia	Devriesia pseudoamericana SH1641282.08FU	ASV00174	SH1641282.08FU	Devriesia	Devriesia pseudoamericana SH1641282.08FU	Bark
0.233	ASV00401	SH1641282.08FU	Devriesia	Devriesia pseudoamericana SH1641282.08FU	ASV00599	SH1641282.08FU	Devriesia	Devriesia pseudoamericana SH1641282.08FU	Bark
0.233	ASV00401	SH1641282.08FU	Devriesia	Devriesia pseudoamericana SH1641282.08FU	ASV00432	SH1641282.08FU	Devriesia	Devriesia pseudoamericana SH1641282.08FU	Bark
0.266	ASV00599	SH1641282.08FU	Devriesia	Devriesia pseudoamericana SH1641282.08FU	ASV00432	SH1641282.08FU	Devriesia	Devriesia pseudoamericana SH1641282.08FU	Bark
0.4	ASV00599	SH1641282.08FU	Devriesia	Devriesia pseudoamericana SH1641282.08FU	ASV00256	SH1641282.08FU	Devriesia	Devriesia pseudoamericana SH1641282.08FU	Bark
0.433	ASV00599	SH1641282.08FU	Devriesia	Devriesia pseudoamericana SH1641282.08FU	ASV00174	SH1641282.08FU	Devriesia	Devriesia pseudoamericana SH1641282.08FU	Bark
0.4	ASV00432	SH1641282.08FU	Devriesia	Devriesia pseudoamericana SH1641282.08FU	ASV00256	SH1641282.08FU	Devriesia	Devriesia pseudoamericana SH1641282.08FU	Bark
0.433	ASV00432	SH1641282.08FU	Devriesia	Devriesia pseudoamericana SH1641282.08FU	ASV00174	SH1641282.08FU	Devriesia	Devriesia pseudoamericana SH1641282.08FU	Bark
0.649	ASV00256	SH1641282.08FU	Devriesia	Devriesia pseudoamericana SH1641282.08FU	ASV00174	SH1641282.08FU	Devriesia	Devriesia pseudoamericana SH1641282.08FU	Bark
0.142	ASV00074	SH2232071.08FU	Didymella	Didymella keratinophila SH2232071.08FU	ASV00256	SH1641282.08FU	Devriesia	Devriesia pseudoamericana SH1641282.08FU	Bark
0.075	ASV01429	SH2131097.08FU	Diplodia	Diplodia scrobiculata SH2131097.08FU	ASV00570	SH1641282.08FU	Devriesia	Devriesia pseudoamericana SH1641282.08FU	Bark
0.046	ASV01457	SH2131097.08FU	Diplodia	Diplodia scrobiculata SH2131097.08FU	ASV01273	SH1641282.08FU	Devriesia	Devriesia pseudoamericana SH1641282.08FU	Bark
0.225	ASV00547	SH2131097.08FU	Diplodia	Diplodia scrobiculata SH2131097.08FU	ASV00256	SH1641282.08FU	Devriesia	Devriesia pseudoamericana SH1641282.08FU	Bark
0.046	ASV01302	SH2131097.08FU	Diplodia	Diplodia scrobiculata SH2131097.08FU	ASV01732	SH1641282.08FU	Devriesia	Devriesia pseudoamericana SH1641282.08FU	Bark
0.083	ASV01429	SH2131097.08FU	Diplodia	Diplodia scrobiculata SH2131097.08FU	ASV00401	SH1641282.08FU	Devriesia	Devriesia pseudoamericana SH1641282.08FU	Bark
0.07	ASV01457	SH2131097.08FU	Diplodia	Diplodia scrobiculata SH2131097.08FU	ASV00570	SH1641282.08FU	Devriesia	Devriesia pseudoamericana SH1641282.08FU	Bark
0.074	ASV00560	SH1573821.08FU	Minutiella	Minutiella tardicola SH1573821.08FU	ASV00711	SH1641282.08FU	Devriesia	Devriesia pseudoamericana SH1641282.08FU	Bark
0.072	ASV00560	SH1573821.08FU	Minutiella	Minutiella tardicola SH1573821.08FU	ASV00996	SH1641282.08FU	Devriesia	Devriesia pseudoamericana SH1641282.08FU	Bark
0.063	ASV00848	SH1573821.08FU	Minutiella	Minutiella tardicola SH1573821.08FU	ASV00711	SH1641282.08FU	Devriesia	Devriesia pseudoamericana SH1641282.08FU	Bark
0.061	ASV00848	SH1573821.08FU	Minutiella	Minutiella tardicola SH1573821.08FU	ASV00996	SH1641282.08FU	Devriesia	Devriesia pseudoamericana SH1641282.08FU	Bark
0.059	ASV00754	SH1573821.08FU	Minutiella	Minutiella tardicola SH1573821.08FU	ASV00711	SH1641282.08FU	Devriesia	Devriesia pseudoamericana SH1641282.08FU	Bark
0.057	ASV00754	SH1573821.08FU	Minutiella	Minutiella tardicola SH1573821.08FU	ASV00996	SH1641282.08FU	Devriesia	Devriesia pseudoamericana SH1641282.08FU	Bark
0.089	ASV00754	SH1573821.08FU	Minutiella	Minutiella tardicola SH1573821.08FU	ASV00599	SH1641282.08FU	Devriesia	Devriesia pseudoamericana SH1641282.08FU	Bark
0.111	ASV00560	SH1573821.08FU	Minutiella	Minutiella tardicola SH1573821.08FU	ASV00599	SH1641282.08FU	Devriesia	Devriesia pseudoamericana SH1641282.08FU	Bark
0.133	ASV00754	SH1573821.08FU	Minutiella	Minutiella tardicola SH1573821.08FU	ASV00256	SH1641282.08FU	Devriesia	Devriesia pseudoamericana SH1641282.08FU	Bark
0.058	ASV00560	SH1573821.08FU	Minutiella	Minutiella tardicola SH1573821.08FU	ASV01273	SH1641282.08FU	Devriesia	Devriesia pseudoamericana SH1641282.08FU	Bark
0.166	ASV00560	SH1573821.08FU	Minutiella	Minutiella tardicola SH1573821.08FU	ASV00256	SH1641282.08FU	Devriesia	Devriesia pseudoamericana SH1641282.08FU	Bark
0.055	ASV00560	SH1573821.08FU	Minutiella	Minutiella tardicola SH1573821.08FU	ASV01111	SH2727222.08FU	Devriesia	Devriesia sp.	Bark
0.078	ASV00754	SH1573821.08FU	Minutiella	Minutiella tardicola SH1573821.08FU	ASV00401	SH1641282.08FU	Devriesia	Devriesia pseudoamericana SH1641282.08FU	Bark
0.089	ASV00754	SH1573821.08FU	Minutiella	Minutiella tardicola SH1573821.08FU	ASV00432	SH1641282.08FU	Devriesia	Devriesia pseudoamericana SH1641282.08FU	Bark
0.049	ASV00848	SH1573821.08FU	Minutiella	Minutiella tardicola SH1573821.08FU	ASV01273	SH1641282.08FU	Devriesia	Devriesia pseudoamericana SH1641282.08FU	Bark
0.049	ASV00560	SH1573821.08FU	Minutiella	Minutiella tardicola SH1573821.08FU	ASV01732	SH1641282.08FU	Devriesia	Devriesia pseudoamericana SH1641282.08FU	Bark
0.111	ASV00560	SH1573821.08FU	Minutiella	Minutiella tardicola SH1573821.08FU	ASV00432	SH1641282.08FU	Devriesia	Devriesia pseudoamericana SH1641282.08FU	Bark
0.047	ASV00848	SH1573821.08FU	Minutiella	Minutiella tardicola SH1573821.08FU	ASV01111	SH2727222.08FU	Devriesia	Devriesia sp.	Bark
0.046	ASV00754	SH1573821.08FU	Minutiella	Minutiella tardicola SH1573821.08FU	ASV01273	SH1641282.08FU	Devriesia	Devriesia pseudoamericana SH1641282.08FU	Bark
0.097	ASV00560	SH1573821.08FU	Minutiella	Minutiella tardicola SH1573821.08FU	ASV00401	SH1641282.08FU	Devriesia	Devriesia pseudoamericana SH1641282.08FU	Bark
0.044	ASV00754	SH1573821.08FU	Minutiella	Minutiella tardicola SH1573821.08FU	ASV01111	SH2727222.08FU	Devriesia	Devriesia sp.	Bark
0.07	ASV00754	SH1573821.08FU	Minutiella	Minutiella tardicola SH1573821.08FU	ASV00570	SH1641282.08FU	Devriesia	Devriesia pseudoamericana SH1641282.08FU	Bark
0.142	ASV00848	SH1573821.08FU	Minutiella	Minutiella tardicola SH1573821.08FU	ASV00256	SH1641282.08FU	Devriesia	Devriesia pseudoamericana SH1641282.08FU	Bark
0.316	ASV00549	SH1506898.08FU	Neophaeococcomyces	Neophaeococcomyces catenatus SH1506898.08FU	ASV00174	SH1641282.08FU	Devriesia	Devriesia pseudoamericana SH1641282.08FU	Bark
0.291	ASV00549	SH1506898.08FU	Neophaeococcomyces	Neophaeococcomyces catenatus SH1506898.08FU	ASV00256	SH1641282.08FU	Devriesia	Devriesia pseudoamericana SH1641282.08FU	Bark
0.253	ASV00706	SH1506898.08FU	Neophaeococcomyces	Neophaeococcomyces catenatus SH1506898.08FU	ASV00174	SH1641282.08FU	Devriesia	Devriesia pseudoamericana SH1641282.08FU	Bark
0.155	ASV00706	SH1506898.08FU	Neophaeococcomyces	Neophaeococcomyces catenatus SH1506898.08FU	ASV00599	SH1641282.08FU	Devriesia	Devriesia pseudoamericana SH1641282.08FU	Bark
0.233	ASV00706	SH1506898.08FU	Neophaeococcomyces	Neophaeococcomyces catenatus SH1506898.08FU	ASV00256	SH1641282.08FU	Devriesia	Devriesia pseudoamericana SH1641282.08FU	Bark
0.083	ASV00974	SH1573812.08FU	Neophaeomoniella	Neophaeomoniella niveniae SH1573812.08FU	ASV00599	SH1641282.08FU	Devriesia	Devriesia pseudoamericana SH1641282.08FU	Bark
0.083	ASV00974	SH1573812.08FU	Neophaeomoniella	Neophaeomoniella niveniae SH1573812.08FU	ASV00432	SH1641282.08FU	Devriesia	Devriesia pseudoamericana SH1641282.08FU	Bark
0.055	ASV00974	SH1573812.08FU	Neophaeomoniella	Neophaeomoniella niveniae SH1573812.08FU	ASV00711	SH1641282.08FU	Devriesia	Devriesia pseudoamericana SH1641282.08FU	Bark
0.054	ASV00974	SH1573812.08FU	Neophaeomoniella	Neophaeomoniella niveniae SH1573812.08FU	ASV00996	SH1641282.08FU	Devriesia	Devriesia pseudoamericana SH1641282.08FU	Bark
0.125	ASV00974	SH1573812.08FU	Neophaeomoniella	Neophaeomoniella niveniae SH1573812.08FU	ASV00256	SH1641282.08FU	Devriesia	Devriesia pseudoamericana SH1641282.08FU	Bark
0.073	ASV00974	SH1573812.08FU	Neophaeomoniella	Neophaeomoniella niveniae SH1573812.08FU	ASV00401	SH1641282.08FU	Devriesia	Devriesia pseudoamericana SH1641282.08FU	Bark
0.043	ASV00974	SH1573812.08FU	Neophaeomoniella	Neophaeomoniella niveniae SH1573812.08FU	ASV01273	SH1641282.08FU	Devriesia	Devriesia pseudoamericana SH1641282.08FU	Bark
0.043	ASV00153	SH1581100.08FU	Phaeoacremonium	Phaeoacremonium minimum SH1581100.08FU	ASV01273	SH1641282.08FU	Devriesia	Devriesia pseudoamericana SH1641282.08FU	Bark
0.036	ASV00153	SH1581100.08FU	Phaeoacremonium	Phaeoacremonium minimum SH1581100.08FU	ASV01732	SH1641282.08FU	Devriesia	Devriesia pseudoamericana SH1641282.08FU	Bark
0.031	ASV00153	SH1581100.08FU	Phaeoacremonium	Phaeoacremonium minimum SH1581100.08FU	ASV01571	SH2727222.08FU	Devriesia	Devriesia sp.	Bark
0.676	ASV00084	SH1555330.08FU	Pleurophoma	Pleurophoma sp.	ASV00174	SH1641282.08FU	Devriesia	Devriesia pseudoamericana SH1641282.08FU	Bark
0.074	ASV00812	SH1241426.08FU	Pleurophoma	Pleurophoma sp.	ASV00711	SH1641282.08FU	Devriesia	Devriesia pseudoamericana SH1641282.08FU	Bark
0.072	ASV00812	SH1241426.08FU	Pleurophoma	Pleurophoma sp.	ASV00996	SH1641282.08FU	Devriesia	Devriesia pseudoamericana SH1641282.08FU	Bark
0.042	ASV01288	SH1651481.08FU	Sarocladium	Sarocladium implicatum SH1651481.08FU	ASV01111	SH2727222.08FU	Devriesia	Devriesia sp.	Bark
0.066	ASV01288	SH1651481.08FU	Sarocladium	Sarocladium implicatum SH1651481.08FU	ASV00570	SH1641282.08FU	Devriesia	Devriesia pseudoamericana SH1641282.08FU	Bark
0.031	ASV01288	SH1651481.08FU	Sarocladium	Sarocladium implicatum SH1651481.08FU	ASV01571	SH2727222.08FU	Devriesia	Devriesia sp.	Bark
0.031	ASV00621	SH1838164.08FU	Alpinaria	Alpinaria rhododendri SH1838164.08FU	ASV00074	SH2232071.08FU	Didymella	Didymella keratinophila SH2232071.08FU	Bark
0.031	ASV01201	SH1555330.08FU	Pleurophoma	Pleurophoma sp.	ASV00074	SH2232071.08FU	Didymella	Didymella keratinophila SH2232071.08FU	Bark
0.072	ASV00679	SH2127282.08FU	Alternaria	Alternaria oregonensis SH2127282.08FU	ASV00547	SH2131097.08FU	Diplodia	Diplodia scrobiculata SH2131097.08FU	Bark
0.04	ASV01571	SH2727222.08FU	Devriesia	Devriesia sp.	ASV01302	SH2131097.08FU	Diplodia	Diplodia scrobiculata SH2131097.08FU	Bark
0.056	ASV01571	SH2727222.08FU	Devriesia	Devriesia sp.	ASV00547	SH2131097.08FU	Diplodia	Diplodia scrobiculata SH2131097.08FU	Bark
0.029	ASV01148	SH1641282.08FU	Devriesia	Devriesia pseudoamericana SH1641282.08FU	ASV01429	SH2131097.08FU	Diplodia	Diplodia scrobiculata SH2131097.08FU	Bark
0.029	ASV01890	SH1641282.08FU	Devriesia	Devriesia pseudoamericana SH1641282.08FU	ASV01429	SH2131097.08FU	Diplodia	Diplodia scrobiculata SH2131097.08FU	Bark
0.028	ASV01148	SH1641282.08FU	Devriesia	Devriesia pseudoamericana SH1641282.08FU	ASV01457	SH2131097.08FU	Diplodia	Diplodia scrobiculata SH2131097.08FU	Bark
0.028	ASV01890	SH1641282.08FU	Devriesia	Devriesia pseudoamericana SH1641282.08FU	ASV01457	SH2131097.08FU	Diplodia	Diplodia scrobiculata SH2131097.08FU	Bark
0.053	ASV01429	SH2131097.08FU	Diplodia	Diplodia scrobiculata SH2131097.08FU	ASV00547	SH2131097.08FU	Diplodia	Diplodia scrobiculata SH2131097.08FU	Bark
0.05	ASV01457	SH2131097.08FU	Diplodia	Diplodia scrobiculata SH2131097.08FU	ASV00547	SH2131097.08FU	Diplodia	Diplodia scrobiculata SH2131097.08FU	Bark
0.031	ASV01457	SH2131097.08FU	Diplodia	Diplodia scrobiculata SH2131097.08FU	ASV01429	SH2131097.08FU	Diplodia	Diplodia scrobiculata SH2131097.08FU	Bark
0.042	ASV01585	SH2131097.08FU	Diplodia	Diplodia scrobiculata SH2131097.08FU	ASV01302	SH2131097.08FU	Diplodia	Diplodia scrobiculata SH2131097.08FU	Bark
0.059	ASV01585	SH2131097.08FU	Diplodia	Diplodia scrobiculata SH2131097.08FU	ASV00547	SH2131097.08FU	Diplodia	Diplodia scrobiculata SH2131097.08FU	Bark
0.059	ASV01302	SH2131097.08FU	Diplodia	Diplodia scrobiculata SH2131097.08FU	ASV00547	SH2131097.08FU	Diplodia	Diplodia scrobiculata SH2131097.08FU	Bark
0.926	ASV00004	SH2131097.08FU	Diplodia	Diplodia scrobiculata SH2131097.08FU	ASV00001	SH2131097.08FU	Diplodia	Diplodia scrobiculata SH2131097.08FU	Bark
0.033	ASV00974	SH1573812.08FU	Neophaeomoniella	Neophaeomoniella niveniae SH1573812.08FU	ASV01585	SH2131097.08FU	Diplodia	Diplodia scrobiculata SH2131097.08FU	Bark
0.033	ASV00974	SH1573812.08FU	Neophaeomoniella	Neophaeomoniella niveniae SH1573812.08FU	ASV01302	SH2131097.08FU	Diplodia	Diplodia scrobiculata SH2131097.08FU	Bark
0.047	ASV01288	SH1651481.08FU	Sarocladium	Sarocladium implicatum SH1651481.08FU	ASV00547	SH2131097.08FU	Diplodia	Diplodia scrobiculata SH2131097.08FU	Bark
0.033	ASV01288	SH1651481.08FU	Sarocladium	Sarocladium implicatum SH1651481.08FU	ASV01585	SH2131097.08FU	Diplodia	Diplodia scrobiculata SH2131097.08FU	Bark
0.033	ASV01288	SH1651481.08FU	Sarocladium	Sarocladium implicatum SH1651481.08FU	ASV01302	SH2131097.08FU	Diplodia	Diplodia scrobiculata SH2131097.08FU	Bark
0.076	ASV01239	SH2127282.08FU	Alternaria	Alternaria oregonensis SH2127282.08FU	ASV00556	SH1514429.08FU	Exobasidium	Exobasidium woronichinii SH1514429.08FU	Bark
0.083	ASV01239	SH2127282.08FU	Alternaria	Alternaria oregonensis SH2127282.08FU	ASV00377	SH1514429.08FU	Exobasidium	Exobasidium woronichinii SH1514429.08FU	Bark
0.099	ASV00626	SH1525206.08FU	Coniothyrium	Coniothyrium sp.	ASV00556	SH1514429.08FU	Exobasidium	Exobasidium woronichinii SH1514429.08FU	Bark
0.108	ASV00626	SH1525206.08FU	Coniothyrium	Coniothyrium sp.	ASV00377	SH1514429.08FU	Exobasidium	Exobasidium woronichinii SH1514429.08FU	Bark
0.137	ASV00556	SH1514429.08FU	Exobasidium	Exobasidium woronichinii SH1514429.08FU	ASV00377	SH1514429.08FU	Exobasidium	Exobasidium woronichinii SH1514429.08FU	Bark
0.067	ASV00754	SH1573821.08FU	Minutiella	Minutiella tardicola SH1573821.08FU	ASV00377	SH1514429.08FU	Exobasidium	Exobasidium woronichinii SH1514429.08FU	Bark
0.083	ASV00560	SH1573821.08FU	Minutiella	Minutiella tardicola SH1573821.08FU	ASV00377	SH1514429.08FU	Exobasidium	Exobasidium woronichinii SH1514429.08FU	Bark
0.065	ASV00848	SH1573821.08FU	Minutiella	Minutiella tardicola SH1573821.08FU	ASV00556	SH1514429.08FU	Exobasidium	Exobasidium woronichinii SH1514429.08FU	Bark
0.071	ASV00848	SH1573821.08FU	Minutiella	Minutiella tardicola SH1573821.08FU	ASV00377	SH1514429.08FU	Exobasidium	Exobasidium woronichinii SH1514429.08FU	Bark
0.061	ASV00754	SH1573821.08FU	Minutiella	Minutiella tardicola SH1573821.08FU	ASV00556	SH1514429.08FU	Exobasidium	Exobasidium woronichinii SH1514429.08FU	Bark
0.076	ASV00560	SH1573821.08FU	Minutiella	Minutiella tardicola SH1573821.08FU	ASV00556	SH1514429.08FU	Exobasidium	Exobasidium woronichinii SH1514429.08FU	Bark
0.057	ASV00974	SH1573812.08FU	Neophaeomoniella	Neophaeomoniella niveniae SH1573812.08FU	ASV00556	SH1514429.08FU	Exobasidium	Exobasidium woronichinii SH1514429.08FU	Bark
0.057	ASV00153	SH1581100.08FU	Phaeoacremonium	Phaeoacremonium minimum SH1581100.08FU	ASV00556	SH1514429.08FU	Exobasidium	Exobasidium woronichinii SH1514429.08FU	Bark
0.083	ASV00812	SH1241426.08FU	Pleurophoma	Pleurophoma sp.	ASV00377	SH1514429.08FU	Exobasidium	Exobasidium woronichinii SH1514429.08FU	Bark
0.076	ASV00812	SH1241426.08FU	Pleurophoma	Pleurophoma sp.	ASV00556	SH1514429.08FU	Exobasidium	Exobasidium woronichinii SH1514429.08FU	Bark
0.071	ASV01105	SH1241426.08FU	Pleurophoma	Pleurophoma sp.	ASV00377	SH1514429.08FU	Exobasidium	Exobasidium woronichinii SH1514429.08FU	Bark
0.062	ASV01288	SH1651481.08FU	Sarocladium	Sarocladium implicatum SH1651481.08FU	ASV00377	SH1514429.08FU	Exobasidium	Exobasidium woronichinii SH1514429.08FU	Bark
0.037	ASV00621	SH1838164.08FU	Alpinaria	Alpinaria rhododendri SH1838164.08FU	ASV00560	SH1573821.08FU	Minutiella	Minutiella tardicola SH1573821.08FU	Bark
0.031	ASV00621	SH1838164.08FU	Alpinaria	Alpinaria rhododendri SH1838164.08FU	ASV00848	SH1573821.08FU	Minutiella	Minutiella tardicola SH1573821.08FU	Bark
0.029	ASV01148	SH1641282.08FU	Devriesia	Devriesia pseudoamericana SH1641282.08FU	ASV00848	SH1573821.08FU	Minutiella	Minutiella tardicola SH1573821.08FU	Bark
0.033	ASV01429	SH2131097.08FU	Diplodia	Diplodia scrobiculata SH2131097.08FU	ASV00848	SH1573821.08FU	Minutiella	Minutiella tardicola SH1573821.08FU	Bark
0.031	ASV01457	SH2131097.08FU	Diplodia	Diplodia scrobiculata SH2131097.08FU	ASV00848	SH1573821.08FU	Minutiella	Minutiella tardicola SH1573821.08FU	Bark
0.035	ASV00052	SH1546323.08FU	Fusarium	Fusarium sp.	ASV00560	SH1573821.08FU	Minutiella	Minutiella tardicola SH1573821.08FU	Bark
0.029	ASV00052	SH1546323.08FU	Fusarium	Fusarium sp.	ASV00848	SH1573821.08FU	Minutiella	Minutiella tardicola SH1573821.08FU	Bark
0.028	ASV00052	SH1546323.08FU	Fusarium	Fusarium sp.	ASV00754	SH1573821.08FU	Minutiella	Minutiella tardicola SH1573821.08FU	Bark
0.031	ASV00754	SH1573821.08FU	Minutiella	Minutiella tardicola SH1573821.08FU	ASV00848	SH1573821.08FU	Minutiella	Minutiella tardicola SH1573821.08FU	Bark
0.037	ASV00754	SH1573821.08FU	Minutiella	Minutiella tardicola SH1573821.08FU	ASV00560	SH1573821.08FU	Minutiella	Minutiella tardicola SH1573821.08FU	Bark
0.039	ASV00848	SH1573821.08FU	Minutiella	Minutiella tardicola SH1573821.08FU	ASV00560	SH1573821.08FU	Minutiella	Minutiella tardicola SH1573821.08FU	Bark
0.029	ASV00974	SH1573812.08FU	Neophaeomoniella	Neophaeomoniella niveniae SH1573812.08FU	ASV00848	SH1573821.08FU	Minutiella	Minutiella tardicola SH1573821.08FU	Bark
0.028	ASV00974	SH1573812.08FU	Neophaeomoniella	Neophaeomoniella niveniae SH1573812.08FU	ASV00754	SH1573821.08FU	Minutiella	Minutiella tardicola SH1573821.08FU	Bark
0.035	ASV00974	SH1573812.08FU	Neophaeomoniella	Neophaeomoniella niveniae SH1573812.08FU	ASV00560	SH1573821.08FU	Minutiella	Minutiella tardicola SH1573821.08FU	Bark
0.029	ASV00153	SH1581100.08FU	Phaeoacremonium	Phaeoacremonium minimum SH1581100.08FU	ASV00848	SH1573821.08FU	Minutiella	Minutiella tardicola SH1573821.08FU	Bark
0.046	ASV00812	SH1241426.08FU	Pleurophoma	Pleurophoma sp.	ASV00560	SH1573821.08FU	Minutiella	Minutiella tardicola SH1573821.08FU	Bark
0.039	ASV01105	SH1241426.08FU	Pleurophoma	Pleurophoma sp.	ASV00560	SH1573821.08FU	Minutiella	Minutiella tardicola SH1573821.08FU	Bark
0.033	ASV01105	SH1241426.08FU	Pleurophoma	Pleurophoma sp.	ASV00848	SH1573821.08FU	Minutiella	Minutiella tardicola SH1573821.08FU	Bark
0.074	ASV00679	SH2127282.08FU	Alternaria	Alternaria oregonensis SH2127282.08FU	ASV00706	SH1506898.08FU	Neophaeococcomyces	Neophaeococcomyces catenatus SH1506898.08FU	Bark
0.093	ASV00679	SH2127282.08FU	Alternaria	Alternaria oregonensis SH2127282.08FU	ASV00549	SH1506898.08FU	Neophaeococcomyces	Neophaeococcomyces catenatus SH1506898.08FU	Bark
0.105	ASV00626	SH1525206.08FU	Coniothyrium	Coniothyrium sp.	ASV00549	SH1506898.08FU	Neophaeococcomyces	Neophaeococcomyces catenatus SH1506898.08FU	Bark
0.084	ASV00626	SH1525206.08FU	Coniothyrium	Coniothyrium sp.	ASV00706	SH1506898.08FU	Neophaeococcomyces	Neophaeococcomyces catenatus SH1506898.08FU	Bark
0.061	ASV01890	SH1641282.08FU	Devriesia	Devriesia pseudoamericana SH1641282.08FU	ASV00549	SH1506898.08FU	Neophaeococcomyces	Neophaeococcomyces catenatus SH1506898.08FU	Bark
0.058	ASV01571	SH2727222.08FU	Devriesia	Devriesia sp.	ASV00706	SH1506898.08FU	Neophaeococcomyces	Neophaeococcomyces catenatus SH1506898.08FU	Bark
0.061	ASV00052	SH1546323.08FU	Fusarium	Fusarium sp.	ASV00549	SH1506898.08FU	Neophaeococcomyces	Neophaeococcomyces catenatus SH1506898.08FU	Bark
0.049	ASV00052	SH1546323.08FU	Fusarium	Fusarium sp.	ASV00706	SH1506898.08FU	Neophaeococcomyces	Neophaeococcomyces catenatus SH1506898.08FU	Bark
0.065	ASV00560	SH1573821.08FU	Minutiella	Minutiella tardicola SH1573821.08FU	ASV00706	SH1506898.08FU	Neophaeococcomyces	Neophaeococcomyces catenatus SH1506898.08FU	Bark
0.055	ASV00848	SH1573821.08FU	Minutiella	Minutiella tardicola SH1573821.08FU	ASV00706	SH1506898.08FU	Neophaeococcomyces	Neophaeococcomyces catenatus SH1506898.08FU	Bark
0.113	ASV00706	SH1506898.08FU	Neophaeococcomyces	Neophaeococcomyces catenatus SH1506898.08FU	ASV00549	SH1506898.08FU	Neophaeococcomyces	Neophaeococcomyces catenatus SH1506898.08FU	Bark
0.061	ASV00974	SH1573812.08FU	Neophaeomoniella	Neophaeomoniella niveniae SH1573812.08FU	ASV00549	SH1506898.08FU	Neophaeococcomyces	Neophaeococcomyces catenatus SH1506898.08FU	Bark
0.049	ASV00974	SH1573812.08FU	Neophaeomoniella	Neophaeomoniella niveniae SH1573812.08FU	ASV00706	SH1506898.08FU	Neophaeococcomyces	Neophaeococcomyces catenatus SH1506898.08FU	Bark
0.061	ASV00153	SH1581100.08FU	Phaeoacremonium	Phaeoacremonium minimum SH1581100.08FU	ASV00549	SH1506898.08FU	Neophaeococcomyces	Neophaeococcomyces catenatus SH1506898.08FU	Bark
0.081	ASV00350	SH2590352.08FU	Stemphylium	Stemphylium globuliferum SH2590352.08FU	ASV00549	SH1506898.08FU	Neophaeococcomyces	Neophaeococcomyces catenatus SH1506898.08FU	Bark
0.148	ASV01239	SH2127282.08FU	Alternaria	Alternaria oregonensis SH2127282.08FU	ASV00002	SH1615013.08FU	Phaeomoniella	Phaeomoniella chlamydospora SH1615013.08FU	Bark
0.178	ASV00024	SH1861154.08FU	Botryosphaeria	Botryosphaeria stevensii SH1861154.08FU	ASV00007	SH1615013.08FU	Phaeomoniella	Phaeomoniella chlamydospora SH1615013.08FU	Bark
0.207	ASV00024	SH1861154.08FU	Botryosphaeria	Botryosphaeria stevensii SH1861154.08FU	ASV00002	SH1615013.08FU	Phaeomoniella	Phaeomoniella chlamydospora SH1615013.08FU	Bark
0.237	ASV00017	SH1861154.08FU	Botryosphaeria	Botryosphaeria stevensii SH1861154.08FU	ASV00002	SH1615013.08FU	Phaeomoniella	Phaeomoniella chlamydospora SH1615013.08FU	Bark
0.192	ASV00300	SH2311583.08FU	Botrytis	Botrytis californica SH2311583.08FU	ASV00002	SH1615013.08FU	Phaeomoniella	Phaeomoniella chlamydospora SH1615013.08FU	Bark
0.165	ASV00300	SH2311583.08FU	Botrytis	Botrytis californica SH2311583.08FU	ASV00007	SH1615013.08FU	Phaeomoniella	Phaeomoniella chlamydospora SH1615013.08FU	Bark
0.281	ASV00239	SH2311583.08FU	Botrytis	Botrytis californica SH2311583.08FU	ASV00002	SH1615013.08FU	Phaeomoniella	Phaeomoniella chlamydospora SH1615013.08FU	Bark
0.242	ASV00239	SH2311583.08FU	Botrytis	Botrytis californica SH2311583.08FU	ASV00007	SH1615013.08FU	Phaeomoniella	Phaeomoniella chlamydospora SH1615013.08FU	Bark
0.407	ASV00534	SH1521426.08FU	Catenulostroma	Catenulostroma sp.	ASV00002	SH1615013.08FU	Phaeomoniella	Phaeomoniella chlamydospora SH1615013.08FU	Bark
0.35	ASV00534	SH1521426.08FU	Catenulostroma	Catenulostroma sp.	ASV00007	SH1615013.08FU	Phaeomoniella	Phaeomoniella chlamydospora SH1615013.08FU	Bark
0.392	ASV00735	SH1521426.08FU	Catenulostroma	Catenulostroma sp.	ASV00002	SH1615013.08FU	Phaeomoniella	Phaeomoniella chlamydospora SH1615013.08FU	Bark
0.296	ASV00960	SH1521426.08FU	Catenulostroma	Catenulostroma sp.	ASV00002	SH1615013.08FU	Phaeomoniella	Phaeomoniella chlamydospora SH1615013.08FU	Bark
0.222	ASV01355	SH1521426.08FU	Catenulostroma	Catenulostroma sp.	ASV00002	SH1615013.08FU	Phaeomoniella	Phaeomoniella chlamydospora SH1615013.08FU	Bark
0.252	ASV01298	SH1521426.08FU	Catenulostroma	Catenulostroma sp.	ASV00002	SH1615013.08FU	Phaeomoniella	Phaeomoniella chlamydospora SH1615013.08FU	Bark
0.286	ASV01005	SH1521426.08FU	Catenulostroma	Catenulostroma sp.	ASV00007	SH1615013.08FU	Phaeomoniella	Phaeomoniella chlamydospora SH1615013.08FU	Bark
0.337	ASV00735	SH1521426.08FU	Catenulostroma	Catenulostroma sp.	ASV00007	SH1615013.08FU	Phaeomoniella	Phaeomoniella chlamydospora SH1615013.08FU	Bark
0.333	ASV01005	SH1521426.08FU	Catenulostroma	Catenulostroma sp.	ASV00002	SH1615013.08FU	Phaeomoniella	Phaeomoniella chlamydospora SH1615013.08FU	Bark
0.178	ASV00446	SH1525206.08FU	Coniothyrium	Coniothyrium sp.	ASV00007	SH1615013.08FU	Phaeomoniella	Phaeomoniella chlamydospora SH1615013.08FU	Bark
0.165	ASV00626	SH1525206.08FU	Coniothyrium	Coniothyrium sp.	ASV00007	SH1615013.08FU	Phaeomoniella	Phaeomoniella chlamydospora SH1615013.08FU	Bark
0.192	ASV00626	SH1525206.08FU	Coniothyrium	Coniothyrium sp.	ASV00002	SH1615013.08FU	Phaeomoniella	Phaeomoniella chlamydospora SH1615013.08FU	Bark
0.237	ASV00711	SH1641282.08FU	Devriesia	Devriesia pseudoamericana SH1641282.08FU	ASV00002	SH1615013.08FU	Phaeomoniella	Phaeomoniella chlamydospora SH1615013.08FU	Bark
0.133	ASV01571	SH2727222.08FU	Devriesia	Devriesia sp.	ASV00002	SH1615013.08FU	Phaeomoniella	Phaeomoniella chlamydospora SH1615013.08FU	Bark
0.203	ASV00711	SH1641282.08FU	Devriesia	Devriesia pseudoamericana SH1641282.08FU	ASV00007	SH1615013.08FU	Phaeomoniella	Phaeomoniella chlamydospora SH1615013.08FU	Bark
0.134	ASV01732	SH1641282.08FU	Devriesia	Devriesia pseudoamericana SH1641282.08FU	ASV00007	SH1615013.08FU	Phaeomoniella	Phaeomoniella chlamydospora SH1615013.08FU	Bark
0.114	ASV01571	SH2727222.08FU	Devriesia	Devriesia sp.	ASV00007	SH1615013.08FU	Phaeomoniella	Phaeomoniella chlamydospora SH1615013.08FU	Bark
0.155	ASV01732	SH1641282.08FU	Devriesia	Devriesia pseudoamericana SH1641282.08FU	ASV00002	SH1615013.08FU	Phaeomoniella	Phaeomoniella chlamydospora SH1615013.08FU	Bark
0.281	ASV00570	SH1641282.08FU	Devriesia	Devriesia pseudoamericana SH1641282.08FU	ASV00002	SH1615013.08FU	Phaeomoniella	Phaeomoniella chlamydospora SH1615013.08FU	Bark
0.242	ASV00570	SH1641282.08FU	Devriesia	Devriesia pseudoamericana SH1641282.08FU	ASV00007	SH1615013.08FU	Phaeomoniella	Phaeomoniella chlamydospora SH1615013.08FU	Bark
0.118	ASV01457	SH2131097.08FU	Diplodia	Diplodia scrobiculata SH2131097.08FU	ASV00002	SH1615013.08FU	Phaeomoniella	Phaeomoniella chlamydospora SH1615013.08FU	Bark
0.2	ASV00547	SH2131097.08FU	Diplodia	Diplodia scrobiculata SH2131097.08FU	ASV00002	SH1615013.08FU	Phaeomoniella	Phaeomoniella chlamydospora SH1615013.08FU	Bark
0.141	ASV01302	SH2131097.08FU	Diplodia	Diplodia scrobiculata SH2131097.08FU	ASV00002	SH1615013.08FU	Phaeomoniella	Phaeomoniella chlamydospora SH1615013.08FU	Bark
0.126	ASV01429	SH2131097.08FU	Diplodia	Diplodia scrobiculata SH2131097.08FU	ASV00002	SH1615013.08FU	Phaeomoniella	Phaeomoniella chlamydospora SH1615013.08FU	Bark
0.059	ASV01457	SH2131097.08FU	Diplodia	Diplodia scrobiculata SH2131097.08FU	ASV00014	SH1615013.08FU	Phaeomoniella	Phaeomoniella chlamydospora SH1615013.08FU	Bark
0.229	ASV00377	SH1514429.08FU	Exobasidium	Exobasidium woronichinii SH1514429.08FU	ASV00007	SH1615013.08FU	Phaeomoniella	Phaeomoniella chlamydospora SH1615013.08FU	Bark
0.266	ASV00377	SH1514429.08FU	Exobasidium	Exobasidium woronichinii SH1514429.08FU	ASV00002	SH1615013.08FU	Phaeomoniella	Phaeomoniella chlamydospora SH1615013.08FU	Bark
0.244	ASV00556	SH1514429.08FU	Exobasidium	Exobasidium woronichinii SH1514429.08FU	ASV00002	SH1615013.08FU	Phaeomoniella	Phaeomoniella chlamydospora SH1615013.08FU	Bark
0.21	ASV00556	SH1514429.08FU	Exobasidium	Exobasidium woronichinii SH1514429.08FU	ASV00007	SH1615013.08FU	Phaeomoniella	Phaeomoniella chlamydospora SH1615013.08FU	Bark
0.1	ASV00025	SH1615013.08FU	Phaeomoniella	Phaeomoniella chlamydospora SH1615013.08FU	ASV00014	SH1615013.08FU	Phaeomoniella	Phaeomoniella chlamydospora SH1615013.08FU	Bark
0.407	ASV00007	SH1615013.08FU	Phaeomoniella	Phaeomoniella chlamydospora SH1615013.08FU	ASV00002	SH1615013.08FU	Phaeomoniella	Phaeomoniella chlamydospora SH1615013.08FU	Bark
0.108	ASV01105	SH1241426.08FU	Pleurophoma	Pleurophoma sp.	ASV00007	SH1615013.08FU	Phaeomoniella	Phaeomoniella chlamydospora SH1615013.08FU	Bark
0.126	ASV01105	SH1241426.08FU	Pleurophoma	Pleurophoma sp.	ASV00002	SH1615013.08FU	Phaeomoniella	Phaeomoniella chlamydospora SH1615013.08FU	Bark
0.148	ASV00812	SH1241426.08FU	Pleurophoma	Pleurophoma sp.	ASV00002	SH1615013.08FU	Phaeomoniella	Phaeomoniella chlamydospora SH1615013.08FU	Bark
0.127	ASV00812	SH1241426.08FU	Pleurophoma	Pleurophoma sp.	ASV00007	SH1615013.08FU	Phaeomoniella	Phaeomoniella chlamydospora SH1615013.08FU	Bark
0.118	ASV01201	SH1555330.08FU	Pleurophoma	Pleurophoma sp.	ASV00002	SH1615013.08FU	Phaeomoniella	Phaeomoniella chlamydospora SH1615013.08FU	Bark
0.063	ASV01105	SH1241426.08FU	Pleurophoma	Pleurophoma sp.	ASV00014	SH1615013.08FU	Phaeomoniella	Phaeomoniella chlamydospora SH1615013.08FU	Bark
0.074	ASV00812	SH1241426.08FU	Pleurophoma	Pleurophoma sp.	ASV00014	SH1615013.08FU	Phaeomoniella	Phaeomoniella chlamydospora SH1615013.08FU	Bark
0.102	ASV01201	SH1555330.08FU	Pleurophoma	Pleurophoma sp.	ASV00007	SH1615013.08FU	Phaeomoniella	Phaeomoniella chlamydospora SH1615013.08FU	Bark
0.266	ASV00257	SH2590352.08FU	Stemphylium	Stemphylium globuliferum SH2590352.08FU	ASV00002	SH1615013.08FU	Phaeomoniella	Phaeomoniella chlamydospora SH1615013.08FU	Bark
0.031	ASV00621	SH1838164.08FU	Alpinaria	Alpinaria rhododendri SH1838164.08FU	ASV01105	SH1241426.08FU	Pleurophoma	Pleurophoma sp.	Bark
0.042	ASV00465	SH1838164.08FU	Alpinaria	Alpinaria rhododendri SH1838164.08FU	ASV00812	SH1241426.08FU	Pleurophoma	Pleurophoma sp.	Bark
0.037	ASV00621	SH1838164.08FU	Alpinaria	Alpinaria rhododendri SH1838164.08FU	ASV00812	SH1241426.08FU	Pleurophoma	Pleurophoma sp.	Bark
0.139	ASV00621	SH1838164.08FU	Alpinaria	Alpinaria rhododendri SH1838164.08FU	ASV00084	SH1555330.08FU	Pleurophoma	Pleurophoma sp.	Bark
0.046	ASV01239	SH2127282.08FU	Alternaria	Alternaria oregonensis SH2127282.08FU	ASV00812	SH1241426.08FU	Pleurophoma	Pleurophoma sp.	Bark
0.312	ASV00239	SH2311583.08FU	Botrytis	Botrytis californica SH2311583.08FU	ASV00118	SH1555330.08FU	Pleurophoma	Pleurophoma sp.	Bark
0.213	ASV00626	SH1525206.08FU	Coniothyrium	Coniothyrium sp.	ASV00118	SH1555330.08FU	Pleurophoma	Pleurophoma sp.	Bark
0.23	ASV00446	SH1525206.08FU	Coniothyrium	Coniothyrium sp.	ASV00118	SH1555330.08FU	Pleurophoma	Pleurophoma sp.	Bark
0.243	ASV00446	SH1525206.08FU	Coniothyrium	Coniothyrium sp.	ASV00084	SH1555330.08FU	Pleurophoma	Pleurophoma sp.	Bark
0.345	ASV00321	SH1525206.08FU	Coniothyrium	Coniothyrium sp.	ASV00118	SH1555330.08FU	Pleurophoma	Pleurophoma sp.	Bark
0.328	ASV00436	SH1525206.08FU	Coniothyrium	Coniothyrium sp.	ASV00118	SH1555330.08FU	Pleurophoma	Pleurophoma sp.	Bark
0.225	ASV00626	SH1525206.08FU	Coniothyrium	Coniothyrium sp.	ASV00084	SH1555330.08FU	Pleurophoma	Pleurophoma sp.	Bark
0.347	ASV00436	SH1525206.08FU	Coniothyrium	Coniothyrium sp.	ASV00084	SH1555330.08FU	Pleurophoma	Pleurophoma sp.	Bark
0.364	ASV00321	SH1525206.08FU	Coniothyrium	Coniothyrium sp.	ASV00084	SH1555330.08FU	Pleurophoma	Pleurophoma sp.	Bark
0.624	ASV00256	SH1641282.08FU	Devriesia	Devriesia pseudoamericana SH1641282.08FU	ASV00084	SH1555330.08FU	Pleurophoma	Pleurophoma sp.	Bark
0.035	ASV01890	SH1641282.08FU	Devriesia	Devriesia pseudoamericana SH1641282.08FU	ASV00812	SH1241426.08FU	Pleurophoma	Pleurophoma sp.	Bark
0.123	ASV01890	SH1641282.08FU	Devriesia	Devriesia pseudoamericana SH1641282.08FU	ASV00118	SH1555330.08FU	Pleurophoma	Pleurophoma sp.	Bark
0.039	ASV00848	SH1573821.08FU	Minutiella	Minutiella tardicola SH1573821.08FU	ASV00812	SH1241426.08FU	Pleurophoma	Pleurophoma sp.	Bark
0.037	ASV00754	SH1573821.08FU	Minutiella	Minutiella tardicola SH1573821.08FU	ASV00812	SH1241426.08FU	Pleurophoma	Pleurophoma sp.	Bark
0.031	ASV00754	SH1573821.08FU	Minutiella	Minutiella tardicola SH1573821.08FU	ASV01105	SH1241426.08FU	Pleurophoma	Pleurophoma sp.	Bark
0.304	ASV00549	SH1506898.08FU	Neophaeococcomyces	Neophaeococcomyces catenatus SH1506898.08FU	ASV00084	SH1555330.08FU	Pleurophoma	Pleurophoma sp.	Bark
0.035	ASV00974	SH1573812.08FU	Neophaeomoniella	Neophaeomoniella niveniae SH1573812.08FU	ASV00812	SH1241426.08FU	Pleurophoma	Pleurophoma sp.	Bark
0.029	ASV00974	SH1573812.08FU	Neophaeomoniella	Neophaeomoniella niveniae SH1573812.08FU	ASV01105	SH1241426.08FU	Pleurophoma	Pleurophoma sp.	Bark
0.028	ASV00974	SH1573812.08FU	Neophaeomoniella	Neophaeomoniella niveniae SH1573812.08FU	ASV01201	SH1555330.08FU	Pleurophoma	Pleurophoma sp.	Bark
0.123	ASV00153	SH1581100.08FU	Phaeoacremonium	Phaeoacremonium minimum SH1581100.08FU	ASV00118	SH1555330.08FU	Pleurophoma	Pleurophoma sp.	Bark
0.035	ASV00153	SH1581100.08FU	Phaeoacremonium	Phaeoacremonium minimum SH1581100.08FU	ASV00812	SH1241426.08FU	Pleurophoma	Pleurophoma sp.	Bark
0.037	ASV01201	SH1555330.08FU	Pleurophoma	Pleurophoma sp.	ASV00812	SH1241426.08FU	Pleurophoma	Pleurophoma sp.	Bark
0.031	ASV01201	SH1555330.08FU	Pleurophoma	Pleurophoma sp.	ASV01105	SH1241426.08FU	Pleurophoma	Pleurophoma sp.	Bark
0.139	ASV01201	SH1555330.08FU	Pleurophoma	Pleurophoma sp.	ASV00084	SH1555330.08FU	Pleurophoma	Pleurophoma sp.	Bark
0.039	ASV01105	SH1241426.08FU	Pleurophoma	Pleurophoma sp.	ASV00812	SH1241426.08FU	Pleurophoma	Pleurophoma sp.	Bark
0.14	ASV01105	SH1241426.08FU	Pleurophoma	Pleurophoma sp.	ASV00118	SH1555330.08FU	Pleurophoma	Pleurophoma sp.	Bark
0.147	ASV01105	SH1241426.08FU	Pleurophoma	Pleurophoma sp.	ASV00084	SH1555330.08FU	Pleurophoma	Pleurophoma sp.	Bark
0.164	ASV00812	SH1241426.08FU	Pleurophoma	Pleurophoma sp.	ASV00118	SH1555330.08FU	Pleurophoma	Pleurophoma sp.	Bark
0.173	ASV00812	SH1241426.08FU	Pleurophoma	Pleurophoma sp.	ASV00084	SH1555330.08FU	Pleurophoma	Pleurophoma sp.	Bark
0.616	ASV00118	SH1555330.08FU	Pleurophoma	Pleurophoma sp.	ASV00084	SH1555330.08FU	Pleurophoma	Pleurophoma sp.	Bark
0.096	ASV00679	SH2127282.08FU	Alternaria	Alternaria oregonensis SH2127282.08FU	ASV00257	SH2590352.08FU	Stemphylium	Stemphylium globuliferum SH2590352.08FU	Bark
0.046	ASV01239	SH2127282.08FU	Alternaria	Alternaria oregonensis SH2127282.08FU	ASV00350	SH2590352.08FU	Stemphylium	Stemphylium globuliferum SH2590352.08FU	Bark
0.083	ASV01239	SH2127282.08FU	Alternaria	Alternaria oregonensis SH2127282.08FU	ASV00257	SH2590352.08FU	Stemphylium	Stemphylium globuliferum SH2590352.08FU	Bark
0.125	ASV01355	SH1521426.08FU	Catenulostroma	Catenulostroma sp.	ASV00257	SH2590352.08FU	Stemphylium	Stemphylium globuliferum SH2590352.08FU	Bark
0.071	ASV01429	SH2131097.08FU	Diplodia	Diplodia scrobiculata SH2131097.08FU	ASV00257	SH2590352.08FU	Stemphylium	Stemphylium globuliferum SH2590352.08FU	Bark
0.079	ASV01585	SH2131097.08FU	Diplodia	Diplodia scrobiculata SH2131097.08FU	ASV00257	SH2590352.08FU	Stemphylium	Stemphylium globuliferum SH2590352.08FU	Bark
0.083	ASV00560	SH1573821.08FU	Minutiella	Minutiella tardicola SH1573821.08FU	ASV00257	SH2590352.08FU	Stemphylium	Stemphylium globuliferum SH2590352.08FU	Bark
0.083	ASV00350	SH2590352.08FU	Stemphylium	Stemphylium globuliferum SH2590352.08FU	ASV00257	SH2590352.08FU	Stemphylium	Stemphylium globuliferum SH2590352.08FU	Bark
0.031	ASV01890	SH1641282.08FU	Devriesia	Devriesia pseudoamericana SH1641282.08FU	ASV00114	SH1177658.08FU	Truncatella	Truncatella angustata SH1177658.08FU	Bark
0.031	ASV00052	SH1546323.08FU	Fusarium	Fusarium sp.	ASV00114	SH1177658.08FU	Truncatella	Truncatella angustata SH1177658.08FU	Bark
0.114	ASV00110	SH1689080.08FU	Alternaria	Alternaria angustiovoidea SH1689080.08FU	ASV00048	SH1689080.08FU	Alternaria	Alternaria angustiovoidea SH1689080.08FU	soil
0.117	ASV00110	SH1689080.08FU	Alternaria	Alternaria angustiovoidea SH1689080.08FU	ASV00029	SH1689080.08FU	Alternaria	Alternaria angustiovoidea SH1689080.08FU	soil
0.105	ASV02015	SH1614481.08FU	Acicuseptoria	Acicuseptoria rumicis SH1614481.08FU	ASV00138	SH1610189.08FU	Fusarium	Fusarium sp.	soil
0.118	ASV01500	SH1643335.08FU	Chaetosphaeronema	Chaetosphaeronema sp.	ASV00138	SH1610189.08FU	Fusarium	Fusarium sp.	soil
0.118	ASV01627	SH1614481.08FU	Acicuseptoria	Acicuseptoria rumicis SH1614481.08FU	ASV00138	SH1610189.08FU	Fusarium	Fusarium sp.	soil
0.13	ASV02222	SH1626902.08FU	Fusicladium	Fusicladium fagi SH1626902.08FU	ASV00138	SH1610189.08FU	Fusarium	Fusarium sp.	soil
0.136	ASV01790	SH1626902.08FU	Fusicladium	Fusicladium fagi SH1626902.08FU	ASV00138	SH1610189.08FU	Fusarium	Fusarium sp.	soil
0.142	ASV01094	SH1645235.08FU	Kabatiella	Kabatiella sp.	ASV00138	SH1610189.08FU	Fusarium	Fusarium sp.	soil
0.155	ASV00893	SH1645235.08FU	Kabatiella	Kabatiella sp.	ASV00138	SH1610189.08FU	Fusarium	Fusarium sp.	soil
0.173	ASV00789	SH1643335.08FU	Chaetosphaeronema	Chaetosphaeronema sp.	ASV00138	SH1610189.08FU	Fusarium	Fusarium sp.	soil
0.198	ASV00627	SH1643335.08FU	Chaetosphaeronema	Chaetosphaeronema sp.	ASV00138	SH1610189.08FU	Fusarium	Fusarium sp.	soil
0.089	ASV02015	SH1614481.08FU	Acicuseptoria	Acicuseptoria rumicis SH1614481.08FU	ASV00161	SH1644397.08FU	Plectosphaerella	Plectosphaerella delsorboi SH1644397.08FU	soil
0.099	ASV01627	SH1614481.08FU	Acicuseptoria	Acicuseptoria rumicis SH1614481.08FU	ASV00161	SH1644397.08FU	Plectosphaerella	Plectosphaerella delsorboi SH1644397.08FU	soil
0.109	ASV02222	SH1626902.08FU	Fusicladium	Fusicladium fagi SH1626902.08FU	ASV00161	SH1644397.08FU	Plectosphaerella	Plectosphaerella delsorboi SH1644397.08FU	soil
0.118	ASV02222	SH1626902.08FU	Fusicladium	Fusicladium fagi SH1626902.08FU	ASV00109	SH1644397.08FU	Plectosphaerella	Plectosphaerella delsorboi SH1644397.08FU	soil
0.115	ASV01790	SH1626902.08FU	Fusicladium	Fusicladium fagi SH1626902.08FU	ASV00161	SH1644397.08FU	Plectosphaerella	Plectosphaerella delsorboi SH1644397.08FU	soil
0.146	ASV00789	SH1643335.08FU	Chaetosphaeronema	Chaetosphaeronema sp.	ASV00161	SH1644397.08FU	Plectosphaerella	Plectosphaerella delsorboi SH1644397.08FU	soil
0.167	ASV00627	SH1643335.08FU	Chaetosphaeronema	Chaetosphaeronema sp.	ASV00161	SH1644397.08FU	Plectosphaerella	Plectosphaerella delsorboi SH1644397.08FU	soil
0.266	ASV00423	SH1547164.08FU	Coniothyrium	Coniothyrium aleuritis SH1547164.08FU	ASV00138	SH1610189.08FU	Fusarium	Fusarium sp.	soil
0.099	ASV01500	SH1643335.08FU	Chaetosphaeronema	Chaetosphaeronema sp.	ASV00161	SH1644397.08FU	Plectosphaerella	Plectosphaerella delsorboi SH1644397.08FU	soil
0.124	ASV01790	SH1626902.08FU	Fusicladium	Fusicladium fagi SH1626902.08FU	ASV00109	SH1644397.08FU	Plectosphaerella	Plectosphaerella delsorboi SH1644397.08FU	soil
0.13	ASV00893	SH1645235.08FU	Kabatiella	Kabatiella sp.	ASV00161	SH1644397.08FU	Plectosphaerella	Plectosphaerella delsorboi SH1644397.08FU	soil
0.141	ASV02222	SH1626902.08FU	Fusicladium	Fusicladium fagi SH1626902.08FU	ASV00107	SH1610189.08FU	Fusarium	Fusarium sp.	soil
0.215	ASV00627	SH1643335.08FU	Chaetosphaeronema	Chaetosphaeronema sp.	ASV00107	SH1610189.08FU	Fusarium	Fusarium sp.	soil
0.272	ASV00328	SH1547164.08FU	Coniothyrium	Coniothyrium aleuritis SH1547164.08FU	ASV00138	SH1610189.08FU	Fusarium	Fusarium sp.	soil
0.188	ASV00789	SH1643335.08FU	Chaetosphaeronema	Chaetosphaeronema sp.	ASV00107	SH1610189.08FU	Fusarium	Fusarium sp.	soil
0.099	ASV01783	SH1643335.08FU	Chaetosphaeronema	Chaetosphaeronema sp.	ASV00138	SH1610189.08FU	Fusarium	Fusarium sp.	soil
0.12	ASV01094	SH1645235.08FU	Kabatiella	Kabatiella sp.	ASV00161	SH1644397.08FU	Plectosphaerella	Plectosphaerella delsorboi SH1644397.08FU	soil
0.158	ASV00789	SH1643335.08FU	Chaetosphaeronema	Chaetosphaeronema sp.	ASV00109	SH1644397.08FU	Plectosphaerella	Plectosphaerella delsorboi SH1644397.08FU	soil
0.13	ASV01094	SH1645235.08FU	Kabatiella	Kabatiella sp.	ASV00109	SH1644397.08FU	Plectosphaerella	Plectosphaerella delsorboi SH1644397.08FU	soil
0.181	ASV00627	SH1643335.08FU	Chaetosphaeronema	Chaetosphaeronema sp.	ASV00109	SH1644397.08FU	Plectosphaerella	Plectosphaerella delsorboi SH1644397.08FU	soil
0.148	ASV01790	SH1626902.08FU	Fusicladium	Fusicladium fagi SH1626902.08FU	ASV00107	SH1610189.08FU	Fusarium	Fusarium sp.	soil
0.073	ASV00893	SH1645235.08FU	Kabatiella	Kabatiella sp.	ASV01775	SH1573220.08FU	Periconia	Periconia sp.	soil
0.09	ASV00873	SH1644396.08FU	Lectera	Lectera capsici SH1644396.08FU	ASV00627	SH1643335.08FU	Chaetosphaeronema	Chaetosphaeronema sp.	soil
0.141	ASV00893	SH1645235.08FU	Kabatiella	Kabatiella sp.	ASV00109	SH1644397.08FU	Plectosphaerella	Plectosphaerella delsorboi SH1644397.08FU	soil
0.21	ASV00958	SH1610181.08FU	Fusarium	Fusarium sp.	ASV00138	SH1610189.08FU	Fusarium	Fusarium sp.	soil
0.229	ASV00958	SH1610181.08FU	Fusarium	Fusarium sp.	ASV00107	SH1610189.08FU	Fusarium	Fusarium sp.	soil
0.083	ASV01783	SH1643335.08FU	Chaetosphaeronema	Chaetosphaeronema sp.	ASV00161	SH1644397.08FU	Plectosphaerella	Plectosphaerella delsorboi SH1644397.08FU	soil
0.083	ASV00859	SH1838164.08FU	Alpinaria	Alpinaria rhododendri SH1838164.08FU	ASV00161	SH1644397.08FU	Plectosphaerella	Plectosphaerella delsorboi SH1644397.08FU	soil
0.096	ASV02015	SH1614481.08FU	Acicuseptoria	Acicuseptoria rumicis SH1614481.08FU	ASV00109	SH1644397.08FU	Plectosphaerella	Plectosphaerella delsorboi SH1644397.08FU	soil
0.168	ASV00893	SH1645235.08FU	Kabatiella	Kabatiella sp.	ASV00107	SH1610189.08FU	Fusarium	Fusarium sp.	soil
0.066	ASV02015	SH1614481.08FU	Acicuseptoria	Acicuseptoria rumicis SH1614481.08FU	ASV00566	SH1563343.08FU	Plectosphaerella	Plectosphaerella sp.	soil
0.112	ASV01094	SH1645235.08FU	Kabatiella	Kabatiella sp.	ASV00369	SH1555969.08FU	Fusariella	Fusariella sp.	soil
0.155	ASV01094	SH1645235.08FU	Kabatiella	Kabatiella sp.	ASV00107	SH1610189.08FU	Fusarium	Fusarium sp.	soil
0.067	ASV01094	SH1645235.08FU	Kabatiella	Kabatiella sp.	ASV01775	SH1573220.08FU	Periconia	Periconia sp.	soil
0.125	ASV01452	SH1511104.08FU	Setophoma	Setophoma terrestris SH1511104.08FU	ASV00161	SH1644397.08FU	Plectosphaerella	Plectosphaerella delsorboi SH1644397.08FU	soil
0.128	ASV01627	SH1614481.08FU	Acicuseptoria	Acicu21Septoria rumicis SH1614481.08FU	ASV00107	SH1610189.08FU	Fusarium	Fusarium sp.	soil
0.289	ASV00423	SH1547164.08FU	Coniothyrium	Coniothyrium aleuritis SH1547164.08FU	ASV00107	SH1610189.08FU	Fusarium	Fusarium sp.	soil
0.107	ASV01500	SH1643335.08FU	Chaetosphaeronema	Chaetosphaeronema sp.	ASV00109	SH1644397.08FU	Plectosphaerella	Plectosphaerella delsorboi SH1644397.08FU	soil
0.107	ASV01627	SH1614481.08FU	Acicuseptoria	Acicu21Septoria rumicis SH1614481.08FU	ASV00109	SH1644397.08FU	Plectosphaerella	Plectosphaerella delsorboi SH1644397.08FU	soil
0.078	ASV00618	SH1838164.08FU	Alpinaria	Alpinaria rhododendri SH1838164.08FU	ASV00161	SH1644397.08FU	Plectosphaerella	Plectosphaerella delsorboi SH1644397.08FU	soil
0.064	ASV01790	SH1626902.08FU	Fusicladium	Fusicladium fagi SH1626902.08FU	ASV01775	SH1573220.08FU	Periconia	Periconia sp.	soil
0.09	ASV01783	SH1643335.08FU	Chaetosphaeronema	Chaetosphaeronema sp.	ASV00109	SH1644397.08FU	Plectosphaerella	Plectosphaerella delsorboi SH1644397.08FU	soil
0.093	ASV01500	SH1643335.08FU	Chaetosphaeronema	Chaetosphaeronema sp.	ASV00369	SH1555969.08FU	Fusariella	Fusariella sp.	soil
0.107	ASV01790	SH1626902.08FU	Fusicladium	Fusicladium fagi SH1626902.08FU	ASV00369	SH1555969.08FU	Fusariella	Fusariella sp.	soil
0.12	ASV01754	SH1511104.08FU	Setophoma	Setophoma terrestris SH1511104.08FU	ASV00161	SH1644397.08FU	Plectosphaerella	Plectosphaerella delsorboi SH1644397.08FU	soil
0.062	ASV01627	SH1614481.08FU	Acicuseptoria	Acicu21Septoria rumicis SH1614481.08FU	ASV00776	SH1563343.08FU	Plectosphaerella	Plectosphaerella sp.	soil
0.296	ASV00328	SH1547164.08FU	Coniothyrium	Coniothyrium aleuritis SH1547164.08FU	ASV00107	SH1610189.08FU	Fusarium	Fusarium sp.	soil
0.062	ASV01790	SH1626902.08FU	Fusicladium	Fusicladium fagi SH1626902.08FU	ASV00873	SH1644396.08FU	Lectera	Lectera capsici SH1644396.08FU	soil
0.062	ASV02222	SH1626902.08FU	Fusicladium	Fusicladium fagi SH1626902.08FU	ASV01775	SH1573220.08FU	Periconia	Periconia sp.	soil
0.099	ASV00859	SH1838164.08FU	Alpinaria	Alpinaria rhododendri SH1838164.08FU	ASV00138	SH1610189.08FU	Fusarium	Fusarium sp.	soil
0.224	ASV00423	SH1547164.08FU	Coniothyrium	Coniothyrium aleuritis SH1547164.08FU	ASV00161	SH1644397.08FU	Plectosphaerella	Plectosphaerella delsorboi SH1644397.08FU	soil
0.059	ASV02222	SH1626902.08FU	Fusicladium	Fusicladium fagi SH1626902.08FU	ASV00873	SH1644396.08FU	Lectera	Lectera capsici SH1644396.08FU	soil
0.103	ASV02222	SH1626902.08FU	Fusicladium	Fusicladium fagi SH1626902.08FU	ASV00369	SH1555969.08FU	Fusariella	Fusariella sp.	soil
0.076	ASV00893	SH1645235.08FU	Kabatiella	Kabatiella sp.	ASV01459	SH1573220.08FU	Periconia	Periconia sp.	soil
0.074	ASV01627	SH1614481.08FU	Acicuseptoria	Acicu21Septoria rumicis SH1614481.08FU	ASV00566	SH1563343.08FU	Plectosphaerella	Plectosphaerella sp.	soil
0.055	ASV02015	SH1614481.08FU	Acicuseptoria	Acicu21Septoria rumicis SH1614481.08FU	ASV00776	SH1563343.08FU	Plectosphaerella	Plectosphaerella sp.	soil
0.056	ASV01627	SH1614481.08FU	Acicuseptoria	Acicu21Septoria rumicis SH1614481.08FU	ASV01775	SH1573220.08FU	Periconia	Periconia sp.	soil
0.204	ASV00839	SH1610181.08FU	Fusarium	Fusarium sp.	ASV00138	SH1610189.08FU	Fusarium	Fusarium sp.	soil
0.093	ASV00618	SH1838164.08FU	Alpinaria	Alpinaria rhododendri SH1838164.08FU	ASV00138	SH1610189.08FU	Fusarium	Fusarium sp.	soil
0.1	ASV01094	SH1645235.08FU	Kabatiella	Kabatiella sp.	ASV00490	SH1555969.08FU	Fusariella	Fusariella sp.	soil
0.083	ASV02015	SH1614481.08FU	Acicuseptoria	Acicu21Septoria rumicis SH1614481.08FU	ASV00369	SH1555969.08FU	Fusariella	Fusariella sp.	soil
0.054	ASV01500	SH1643335.08FU	Chaetosphaeronema	Chaetosphaeronema sp.	ASV00873	SH1644396.08FU	Lectera	Lectera capsici SH1644396.08FU	soil
0.054	ASV01627	SH1614481.08FU	Acicuseptoria	Acicu21Septoria rumicis SH1614481.08FU	ASV00873	SH1644396.08FU	Lectera	Lectera capsici SH1644396.08FU	soil
0.137	ASV00789	SH1643335.08FU	Chaetosphaeronema	Chaetosphaeronema sp.	ASV00369	SH1555969.08FU	Fusariella	Fusariella sp.	soil
0.128	ASV01500	SH1643335.08FU	Chaetosphaeronema	Chaetosphaeronema sp.	ASV00107	SH1610189.08FU	Fusarium	Fusarium sp.	soil
0.071	ASV00893	SH1645235.08FU	Kabatiella	Kabatiella sp.	ASV00873	SH1644396.08FU	Lectera	Lectera capsici SH1644396.08FU	soil
0.114	ASV02015	SH1614481.08FU	Acicuseptoria	Acicu21Septoria rumicis SH1614481.08FU	ASV00107	SH1610189.08FU	Fusarium	Fusarium sp.	soil
0.142	ASV01754	SH1511104.08FU	Setophoma	Setophoma terrestris SH1511104.08FU	ASV00138	SH1610189.08FU	Fusarium	Fusarium sp.	soil
0.082	ASV01500	SH1643335.08FU	Chaetosphaeronema	Chaetosphaeronema sp.	ASV00490	SH1555969.08FU	Fusariella	Fusariella sp.	soil
0.122	ASV00893	SH1645235.08FU	Kabatiella	Kabatiella sp.	ASV00369	SH1555969.08FU	Fusariella	Fusariella sp.	soil
0.095	ASV01790	SH1626902.08FU	Fusicladium	Fusicladium fagi SH1626902.08FU	ASV00490	SH1555969.08FU	Fusariella	Fusariella sp.	soil
0.05	ASV02015	SH1614481.08FU	Acicuseptoria	Acicu21Septoria rumicis SH1614481.08FU	ASV01775	SH1573220.08FU	Periconia	Periconia sp.	soil
0.09	ASV00859	SH1838164.08FU	Alpinaria	Alpinaria rhododendri SH1838164.08FU	ASV00109	SH1644397.08FU	Plectosphaerella	Plectosphaerella delsorboi SH1644397.08FU	soil
0.093	ASV01627	SH1614481.08FU	Acicuseptoria	Acicu21Septoria rumicis SH1614481.08FU	ASV00369	SH1555969.08FU	Fusariella	Fusariella sp.	soil
0.082	ASV01775	SH1573220.08FU	Periconia	Periconia sp.	ASV00789	SH1643335.08FU	Chaetosphaeronema	Chaetosphaeronema sp.	soil
0.156	ASV00627	SH1643335.08FU	Chaetosphaeronema	Chaetosphaeronema sp.	ASV00369	SH1555969.08FU	Fusariella	Fusariella sp.	soil
0.067	ASV01790	SH1626902.08FU	Fusicladium	Fusicladium fagi SH1626902.08FU	ASV01459	SH1573220.08FU	Periconia	Periconia sp.	soil
0.078	ASV01783	SH1643335.08FU	Chaetosphaeronema	Chaetosphaeronema sp.	ASV00369	SH1555969.08FU	Fusariella	Fusariella sp.	soil
0.243	ASV00423	SH1547164.08FU	Coniothyrium	Coniothyrium aleuritis SH1547164.08FU	ASV00109	SH1644397.08FU	Plectosphaerella	Plectosphaerella delsorboi SH1644397.08FU	soil
0.048	ASV02015	SH1614481.08FU	Acicuseptoria	Acicu21Septoria rumicis SH1614481.08FU	ASV00873	SH1644396.08FU	Lectera	Lectera capsici SH1644396.08FU	soil
0.065	ASV01094	SH1645235.08FU	Kabatiella	Kabatiella sp.	ASV00873	SH1644396.08FU	Lectera	Lectera capsici SH1644396.08FU	soil
0.148	ASV01452	SH1511104.08FU	Setophoma	Setophoma terrestris SH1511104.08FU	ASV00138	SH1610189.08FU	Fusarium	Fusarium sp.	soil
0.062	ASV00671	SH1517410.08FU	Coniosporium	Coniosporium sp.	ASV00566	SH1563343.08FU	Plectosphaerella	Plectosphaerella sp.	soil
0.079	ASV00873	SH1644396.08FU	Lectera	Lectera capsici SH1644396.08FU	ASV00789	SH1643335.08FU	Chaetosphaeronema	Chaetosphaeronema sp.	soil
0.091	ASV02222	SH1626902.08FU	Fusicladium	Fusicladium fagi SH1626902.08FU	ASV00490	SH1555969.08FU	Fusariella	Fusariella sp.	soil
0.064	ASV02222	SH1626902.08FU	Fusicladium	Fusicladium fagi SH1626902.08FU	ASV01459	SH1573220.08FU	Periconia	Periconia sp.	soil
0.108	ASV01783	SH1643335.08FU	Chaetosphaeronema	Chaetosphaeronema sp.	ASV00107	SH1610189.08FU	Fusarium	Fusarium sp.	soil
0.108	ASV00859	SH1838164.08FU	Alpinaria	Alpinaria rhododendri SH1838164.08FU	ASV00107	SH1610189.08FU	Fusarium	Fusarium sp.	soil
0.078	ASV01452	SH1511104.08FU	Setophoma	Setophoma terrestris SH1511104.08FU	ASV00776	SH1563343.08FU	Plectosphaerella	Plectosphaerella sp.	soil
0.062	ASV01139	SH1644396.08FU	Lectera	Lectera capsici SH1644396.08FU	ASV00627	SH1643335.08FU	Chaetosphaeronema	Chaetosphaeronema sp.	soil
0.229	ASV00328	SH1547164.08FU	Coniothyrium	Coniothyrium aleuritis SH1547164.08FU	ASV00161	SH1644397.08FU	Plectosphaerella	Plectosphaerella delsorboi SH1644397.08FU	soil
0.045	ASV01783	SH1643335.08FU	Chaetosphaeronema	Chaetosphaeronema sp.	ASV00873	SH1644396.08FU	Lectera	Lectera capsici SH1644396.08FU	soil
0.045	ASV00859	SH1838164.08FU	Alpinaria	Alpinaria rhododendri SH1838164.08FU	ASV00873	SH1644396.08FU	Lectera	Lectera capsici SH1644396.08FU	soil
0.045	ASV01627	SH1614481.08FU	Acicuseptoria	Acicu21Septoria rumicis SH1614481.08FU	ASV01305	SH1574537.08FU	Dactylonectria	Dactylonectria macrodidyma SH1574537.08FU	soil
0.045	ASV01139	SH1644396.08FU	Lectera	Lectera capsici SH1644396.08FU	ASV01754	SH1511104.08FU	Setophoma	Setophoma terrestris SH1511104.08FU	soil
0.085	ASV00618	SH1838164.08FU	Alpinaria	Alpinaria rhododendri SH1838164.08FU	ASV00109	SH1644397.08FU	Plectosphaerella	Plectosphaerella delsorboi SH1644397.08FU	soil
0.155	ASV01754	SH1511104.08FU	Setophoma	Setophoma terrestris SH1511104.08FU	ASV00107	SH1610189.08FU	Fusarium	Fusarium sp.	soil
0.074	ASV02015	SH1614481.08FU	Acicuseptoria	Acicu21Septoria rumicis SH1614481.08FU	ASV00490	SH1555969.08FU	Fusariella	Fusariella sp.	soil
0.222	ASV00839	SH1610181.08FU	Fusarium	Fusarium sp.	ASV00107	SH1610189.08FU	Fusarium	Fusarium sp.	soil
0.043	ASV01570	SH1574537.08FU	Dactylonectria	Dactylonectria macrodidyma SH1574537.08FU	ASV02222	SH1626902.08FU	Fusicladium	Fusicladium fagi SH1626902.08FU	soil
0.043	ASV01139	SH1644396.08FU	Lectera	Lectera capsici SH1644396.08FU	ASV01790	SH1626902.08FU	Fusicladium	Fusicladium fagi SH1626902.08FU	soil
0.042	ASV00618	SH1838164.08FU	Alpinaria	Alpinaria rhododendri SH1838164.08FU	ASV00873	SH1644396.08FU	Lectera	Lectera capsici SH1644396.08FU	soil
0.059	ASV01774	SH2232071.08FU	Didymella	Didymella keratinophila SH2232071.08FU	ASV00776	SH1563343.08FU	Plectosphaerella	Plectosphaerella sp.	soil
0.059	ASV01513	SH2232071.08FU	Didymella	Didymella keratinophila SH2232071.08FU	ASV00776	SH1563343.08FU	Plectosphaerella	Plectosphaerella sp.	soil
0.109	ASV00002	SH1615013.08FU	Phaeomoniella	Phaeomoniella chlamydospora SH1615013.08FU	ASV00161	SH1644397.08FU	Plectosphaerella	Plectosphaerella delsorboi SH1644397.08FU	soil
0.086	ASV01790	SH1626902.08FU	Fusicladium	Fusicladium fagi SH1626902.08FU	ASV00566	SH1563343.08FU	Plectosphaerella	Plectosphaerella sp.	soil
0.058	ASV01500	SH1643335.08FU	Chaetosphaeronema	Chaetosphaeronema sp.	ASV01459	SH1573220.08FU	Periconia	Periconia sp.	soil
0.058	ASV01627	SH1614481.08FU	Acicuseptoria	Acicu21Septoria rumicis SH1614481.08FU	ASV01459	SH1573220.08FU	Periconia	Periconia sp.	soil
0.041	ASV01139	SH1644396.08FU	Lectera	Lectera capsici SH1644396.08FU	ASV02222	SH1626902.08FU	Fusicladium	Fusicladium fagi SH1626902.08FU	soil
0.041	ASV02015	SH1614481.08FU	Acicuseptoria	Acicu21Septoria rumicis SH1614481.08FU	ASV01305	SH1574537.08FU	Dactylonectria	Dactylonectria macrodidyma SH1574537.08FU	soil
0.161	ASV01452	SH1511104.08FU	Setophoma	Setophoma terrestris SH1511104.08FU	ASV00107	SH1610189.08FU	Fusarium	Fusarium sp.	soil
0.118	ASV00002	SH1615013.08FU	Phaeomoniella	Phaeomoniella chlamydospora SH1615013.08FU	ASV00109	SH1644397.08FU	Plectosphaerella	Plectosphaerella delsorboi SH1644397.08FU	soil
0.072	ASV01790	SH1626902.08FU	Fusicladium	Fusicladium fagi SH1626902.08FU	ASV00776	SH1563343.08FU	Plectosphaerella	Plectosphaerella sp.	soil
0.069	ASV01783	SH1643335.08FU	Chaetosphaeronema	Chaetosphaeronema sp.	ASV00490	SH1555969.08FU	Fusariella	Fusariella sp.	soil
0.101	ASV00618	SH1838164.08FU	Alpinaria	Alpinaria rhododendri SH1838164.08FU	ASV00107	SH1610189.08FU	Fusarium	Fusarium sp.	soil
0.04	ASV00671	SH1517410.08FU	Coniosporium	Coniosporium sp.	ASV01094	SH1645235.08FU	Kabatiella	Kabatiella sp.	soil
0.04	ASV00574	SH1517410.08FU	Coniosporium	Coniosporium sp.	ASV01094	SH1645235.08FU	Kabatiella	Kabatiella sp.	soil
0.085	ASV01459	SH1573220.08FU	Periconia	Periconia sp.	ASV00789	SH1643335.08FU	Chaetosphaeronema	Chaetosphaeronema sp.	soil
0.122	ASV00789	SH1643335.08FU	Chaetosphaeronema	Chaetosphaeronema sp.	ASV00490	SH1555969.08FU	Fusariella	Fusariella sp.	soil
0.055	ASV00110	SH1689080.08FU	Alternaria	Alternaria angustiovoidea SH1689080.08FU	ASV00958	SH1610181.08FU	Fusarium	Fusarium sp.	soil
0.094	ASV01774	SH2232071.08FU	Didymella	Didymella keratinophila SH2232071.08FU	ASV00161	SH1644397.08FU	Plectosphaerella	Plectosphaerella delsorboi SH1644397.08FU	soil
0.094	ASV01513	SH2232071.08FU	Didymella	Didymella keratinophila SH2232071.08FU	ASV00161	SH1644397.08FU	Plectosphaerella	Plectosphaerella delsorboi SH1644397.08FU	soil
0.13	ASV01754	SH1511104.08FU	Setophoma	Setophoma terrestris SH1511104.08FU	ASV00109	SH1644397.08FU	Plectosphaerella	Plectosphaerella delsorboi SH1644397.08FU	soil
0.109	ASV00893	SH1645235.08FU	Kabatiella	Kabatiella sp.	ASV00490	SH1555969.08FU	Fusariella	Fusariella sp.	soil
0.082	ASV01627	SH1614481.08FU	Acicuseptoria	Acicu21Septoria rumicis SH1614481.08FU	ASV00490	SH1555969.08FU	Fusariella	Fusariella sp.	soil
0.039	ASV01627	SH1614481.08FU	Acicuseptoria	Acicu21Septoria rumicis SH1614481.08FU	ASV01570	SH1574537.08FU	Dactylonectria	Dactylonectria macrodidyma SH1574537.08FU	soil
0.056	ASV01500	SH1643335.08FU	Chaetosphaeronema	Chaetosphaeronema sp.	ASV01775	SH1573220.08FU	Periconia	Periconia sp.	soil
0.07	ASV01094	SH1645235.08FU	Kabatiella	Kabatiella sp.	ASV01459	SH1573220.08FU	Periconia	Periconia sp.	soil
0.055	ASV00775	SH1561532.08FU	Volutella	Volutella sp.	ASV00789	SH1643335.08FU	Chaetosphaeronema	Chaetosphaeronema sp.	soil
0.055	ASV01513	SH2232071.08FU	Didymella	Didymella keratinophila SH2232071.08FU	ASV01459	SH1573220.08FU	Periconia	Periconia sp.	soil
0.038	ASV00671	SH1517410.08FU	Coniosporium	Coniosporium sp.	ASV01790	SH1626902.08FU	Fusicladium	Fusicladium fagi SH1626902.08FU	soil
0.038	ASV00574	SH1517410.08FU	Coniosporium	Coniosporium sp.	ASV01790	SH1626902.08FU	Fusicladium	Fusicladium fagi SH1626902.08FU	soil
0.082	ASV02222	SH1626902.08FU	Fusicladium	Fusicladium fagi SH1626902.08FU	ASV00566	SH1563343.08FU	Plectosphaerella	Plectosphaerella sp.	soil
0.054	ASV00859	SH1838164.08FU	Alpinaria	Alpinaria rhododendri SH1838164.08FU	ASV00653	SH1643335.08FU	Chaetosphaeronema	Chaetosphaeronema sp.	soil
0.037	ASV00344	SH3566168.08FU	Monographella	Monographella sp.	ASV01094	SH1645235.08FU	Kabatiella	Kabatiella sp.	soil
0.037	ASV00110	SH1689080.08FU	Alternaria	Alternaria angustiovoidea SH1689080.08FU	ASV01754	SH1511104.08FU	Setophoma	Setophoma terrestris SH1511104.08FU	soil
0.068	ASV02222	SH1626902.08FU	Fusicladium	Fusicladium fagi SH1626902.08FU	ASV00776	SH1563343.08FU	Plectosphaerella	Plectosphaerella sp.	soil
0.037	ASV01139	SH1644396.08FU	Lectera	Lectera capsici SH1644396.08FU	ASV01627	SH1614481.08FU	Acicuseptoria	Acicu21Septoria rumicis SH1614481.08FU	soil
0.037	ASV01139	SH1644396.08FU	Lectera	Lectera capsici SH1644396.08FU	ASV01500	SH1643335.08FU	Chaetosphaeronema	Chaetosphaeronema sp.	soil
0.129	ASV01775	SH1573220.08FU	Periconia	Periconia sp.	ASV00328	SH1547164.08FU	Coniothyrium	Coniothyrium aleuritis SH1547164.08FU	soil
0.078	ASV00859	SH1838164.08FU	Alpinaria	Alpinaria rhododendri SH1838164.08FU	ASV00369	SH1555969.08FU	Fusariella	Fusariella sp.	soil
0.094	ASV01775	SH1573220.08FU	Periconia	Periconia sp.	ASV00627	SH1643335.08FU	Chaetosphaeronema	Chaetosphaeronema sp.	soil
0.036	ASV00671	SH1517410.08FU	Coniosporium	Coniosporium sp.	ASV02222	SH1626902.08FU	Fusicladium	Fusicladium fagi SH1626902.08FU	soil
0.036	ASV00574	SH1517410.08FU	Coniosporium	Coniosporium sp.	ASV02222	SH1626902.08FU	Fusicladium	Fusicladium fagi SH1626902.08FU	soil
0.053	ASV01513	SH2232071.08FU	Didymella	Didymella keratinophila SH2232071.08FU	ASV01775	SH1573220.08FU	Periconia	Periconia sp.	soil
0.052	ASV01783	SH1643335.08FU	Chaetosphaeronema	Chaetosphaeronema sp.	ASV00776	SH1563343.08FU	Plectosphaerella	Plectosphaerella sp.	soil
0.052	ASV00859	SH1838164.08FU	Alpinaria	Alpinaria rhododendri SH1838164.08FU	ASV00776	SH1563343.08FU	Plectosphaerella	Plectosphaerella sp.	soil
0.052	ASV00671	SH1517410.08FU	Coniosporium	Coniosporium sp.	ASV00776	SH1563343.08FU	Plectosphaerella	Plectosphaerella sp.	soil
0.036	ASV00344	SH3566168.08FU	Monographella	Monographella sp.	ASV01790	SH1626902.08FU	Fusicladium	Fusicladium fagi SH1626902.08FU	soil
0.248	ASV00328	SH1547164.08FU	Coniothyrium	Coniothyrium aleuritis SH1547164.08FU	ASV00109	SH1644397.08FU	Plectosphaerella	Plectosphaerella delsorboi SH1644397.08FU	soil
0.052	ASV02015	SH1614481.08FU	Acicuseptoria	Acicu21Septoria rumicis SH1614481.08FU	ASV01459	SH1573220.08FU	Periconia	Periconia sp.	soil
0.172	ASV00839	SH1610181.08FU	Fusarium	Fusarium sp.	ASV00161	SH1644397.08FU	Plectosphaerella	Plectosphaerella delsorboi SH1644397.08FU	soil
0.035	ASV02015	SH1614481.08FU	Acicuseptoria	Acicu21Septoria rumicis SH1614481.08FU	ASV01570	SH1574537.08FU	Dactylonectria	Dactylonectria macrodidyma SH1574537.08FU	soil
0.139	ASV00627	SH1643335.08FU	Chaetosphaeronema	Chaetosphaeronema sp.	ASV00490	SH1555969.08FU	Fusariella	Fusariella sp.	soil
0.05	ASV00618	SH1838164.08FU	Alpinaria	Alpinaria rhododendri SH1838164.08FU	ASV00653	SH1643335.08FU	Chaetosphaeronema	Chaetosphaeronema sp.	soil
0.135	ASV01452	SH1511104.08FU	Setophoma	Setophoma terrestris SH1511104.08FU	ASV00109	SH1644397.08FU	Plectosphaerella	Plectosphaerella delsorboi SH1644397.08FU	soil
0.126	ASV01775	SH1573220.08FU	Periconia	Periconia sp.	ASV00423	SH1547164.08FU	Coniothyrium	Coniothyrium aleuritis SH1547164.08FU	soil
0.065	ASV01754	SH1511104.08FU	Setophoma	Setophoma terrestris SH1511104.08FU	ASV00873	SH1644396.08FU	Lectera	Lectera capsici SH1644396.08FU	soil
0.034	ASV00344	SH3566168.08FU	Monographella	Monographella sp.	ASV02222	SH1626902.08FU	Fusicladium	Fusicladium fagi SH1626902.08FU	soil
0.034	ASV00909	SH1561532.08FU	Volutella	Volutella sp.	ASV00002	SH1615013.08FU	Phaeomoniella	Phaeomoniella chlamydospora SH1615013.08FU	soil
0.05	ASV02222	SH1626902.08FU	Fusicladium	Fusicladium fagi SH1626902.08FU	ASV01305	SH1574537.08FU	Dactylonectria	Dactylonectria macrodidyma SH1574537.08FU	soil
0.05	ASV02222	SH1626902.08FU	Fusicladium	Fusicladium fagi SH1626902.08FU	ASV01347	SH1547079.08FU	Didymella	didymella sp.	soil
0.112	ASV01754	SH1511104.08FU	Setophoma	Setophoma terrestris SH1511104.08FU	ASV00369	SH1555969.08FU	Fusariella	Fusariella sp.	soil
0.062	ASV00859	SH1838164.08FU	Alpinaria	Alpinaria rhododendri SH1838164.08FU	ASV00566	SH1563343.08FU	Plectosphaerella	Plectosphaerella sp.	soil
0.062	ASV00574	SH1517410.08FU	Coniosporium	Coniosporium sp.	ASV00566	SH1563343.08FU	Plectosphaerella	Plectosphaerella sp.	soil
0.049	ASV00618	SH1838164.08FU	Alpinaria	Alpinaria rhododendri SH1838164.08FU	ASV00776	SH1563343.08FU	Plectosphaerella	Plectosphaerella sp.	soil
0.033	ASV02015	SH1614481.08FU	Acicuseptoria	Acicu21Septoria rumicis SH1614481.08FU	ASV01139	SH1644396.08FU	Lectera	Lectera capsici SH1644396.08FU	soil
0.033	ASV02015	SH1614481.08FU	Acicuseptoria	Acicu21Septoria rumicis SH1614481.08FU	ASV00775	SH1561532.08FU	Volutella	Volutella sp.	soil
0.033	ASV00671	SH1517410.08FU	Coniosporium	Coniosporium sp.	ASV01627	SH1614481.08FU	Acicuseptoria	Acicu21Septoria rumicis SH1614481.08FU	soil
0.033	ASV00574	SH1517410.08FU	Coniosporium	Coniosporium sp.	ASV01627	SH1614481.08FU	Acicuseptoria	Acicu21Septoria rumicis SH1614481.08FU	soil
0.033	ASV00671	SH1517410.08FU	Coniosporium	Coniosporium sp.	ASV01500	SH1643335.08FU	Chaetosphaeronema	Chaetosphaeronema sp.	soil
0.033	ASV00574	SH1517410.08FU	Coniosporium	Coniosporium sp.	ASV01500	SH1643335.08FU	Chaetosphaeronema	Chaetosphaeronema sp.	soil
0.049	ASV00671	SH1517410.08FU	Coniosporium	Coniosporium sp.	ASV00789	SH1643335.08FU	Chaetosphaeronema	Chaetosphaeronema sp.	soil
0.049	ASV00574	SH1517410.08FU	Coniosporium	Coniosporium sp.	ASV00789	SH1643335.08FU	Chaetosphaeronema	Chaetosphaeronema sp.	soil
0.049	ASV01783	SH1643335.08FU	Chaetosphaeronema	Chaetosphaeronema sp.	ASV01459	SH1573220.08FU	Periconia	Periconia sp.	soil
0.049	ASV00859	SH1838164.08FU	Alpinaria	Alpinaria rhododendri SH1838164.08FU	ASV01459	SH1573220.08FU	Periconia	Periconia sp.	soil
0.049	ASV01139	SH1644396.08FU	Lectera	Lectera capsici SH1644396.08FU	ASV00893	SH1645235.08FU	Kabatiella	Kabatiella sp.	soil
0.062	ASV00775	SH1561532.08FU	Volutella	Volutella sp.	ASV00627	SH1643335.08FU	Chaetosphaeronema	Chaetosphaeronema sp.	soil
0.073	ASV00618	SH1838164.08FU	Alpinaria	Alpinaria rhododendri SH1838164.08FU	ASV00369	SH1555969.08FU	Fusariella	Fusariella sp.	soil
0.352	ASV00369	SH1555969.08FU	Fusariella	Fusariella sp.	ASV00029	SH1689080.08FU	Alternaria	Alternaria angustiovoidea SH1689080.08FU	soil
0.062	ASV01500	SH1643335.08FU	Chaetosphaeronema	Chaetosphaeronema sp.	ASV00776	SH1563343.08FU	Plectosphaerella	Plectosphaerella sp.	soil
0.168	ASV00566	SH1563343.08FU	Plectosphaerella	Plectosphaerella sp.	ASV00423	SH1547164.08FU	Coniothyrium	Coniothyrium aleuritis SH1547164.08FU	soil
0.134	ASV01459	SH1573220.08FU	Periconia	Periconia sp.	ASV00328	SH1547164.08FU	Coniothyrium	Coniothyrium aleuritis SH1547164.08FU	soil
0.031	ASV01783	SH1643335.08FU	Chaetosphaeronema	Chaetosphaeronema sp.	ASV01139	SH1644396.08FU	Lectera	Lectera capsici SH1644396.08FU	soil
0.031	ASV00859	SH1838164.08FU	Alpinaria	Alpinaria rhododendri SH1838164.08FU	ASV01139	SH1644396.08FU	Lectera	Lectera capsici SH1644396.08FU	soil
0.031	ASV00859	SH1838164.08FU	Alpinaria	Alpinaria rhododendri SH1838164.08FU	ASV00775	SH1561532.08FU	Volutella	Volutella sp.	soil
0.047	ASV00671	SH1517410.08FU	Coniosporium	Coniosporium sp.	ASV00966	SH1547079.08FU	Didymella	didymella sp.	soil
0.047	ASV01783	SH1643335.08FU	Chaetosphaeronema	Chaetosphaeronema sp.	ASV01775	SH1573220.08FU	Periconia	Periconia sp.	soil
0.047	ASV00859	SH1838164.08FU	Alpinaria	Alpinaria rhododendri SH1838164.08FU	ASV01775	SH1573220.08FU	Periconia	Periconia sp.	soil
0.074	ASV01790	SH1626902.08FU	Fusicladium	Fusicladium fagi SH1626902.08FU	ASV00653	SH1643335.08FU	Chaetosphaeronema	Chaetosphaeronema sp.	soil
0.031	ASV00344	SH3566168.08FU	Monographella	Monographella sp.	ASV01627	SH1614481.08FU	Acicuseptoria	Acicu21Septoria rumicis SH1614481.08FU	soil
0.031	ASV00110	SH1689080.08FU	Alternaria	Alternaria angustiovoidea SH1689080.08FU	ASV01627	SH1614481.08FU	Acicuseptoria	Acicu21Septoria rumicis SH1614481.08FU	soil
0.031	ASV00344	SH3566168.08FU	Monographella	Monographella sp.	ASV01500	SH1643335.08FU	Chaetosphaeronema	Chaetosphaeronema sp.	soil
0.177	ASV00958	SH1610181.08FU	Fusarium	Fusarium sp.	ASV00161	SH1644397.08FU	Plectosphaerella	Plectosphaerella delsorboi SH1644397.08FU	soil
0.21	ASV00423	SH1547164.08FU	Coniothyrium	Coniothyrium aleuritis SH1547164.08FU	ASV00369	SH1555969.08FU	Fusariella	Fusariella sp.	soil
0.098	ASV00893	SH1645235.08FU	Kabatiella	Kabatiella sp.	ASV00566	SH1563343.08FU	Plectosphaerella	Plectosphaerella sp.	soil
0.186	ASV00839	SH1610181.08FU	Fusarium	Fusarium sp.	ASV00109	SH1644397.08FU	Plectosphaerella	Plectosphaerella delsorboi SH1644397.08FU	soil
0.046	ASV00344	SH3566168.08FU	Monographella	Monographella sp.	ASV00789	SH1643335.08FU	Chaetosphaeronema	Chaetosphaeronema sp.	soil
0.046	ASV00618	SH1838164.08FU	Alpinaria	Alpinaria rhododendri SH1838164.08FU	ASV01459	SH1573220.08FU	Periconia	Periconia sp.	soil
0.059	ASV00671	SH1517410.08FU	Coniosporium	Coniosporium sp.	ASV00958	SH1610181.08FU	Fusarium	Fusarium sp.	soil
0.059	ASV00618	SH1838164.08FU	Alpinaria	Alpinaria rhododendri SH1838164.08FU	ASV00566	SH1563343.08FU	Plectosphaerella	Plectosphaerella sp.	soil
0.059	ASV00344	SH3566168.08FU	Monographella	Monographella sp.	ASV00566	SH1563343.08FU	Plectosphaerella	Plectosphaerella sp.	soil
0.097	ASV01459	SH1573220.08FU	Periconia	Periconia sp.	ASV00627	SH1643335.08FU	Chaetosphaeronema	Chaetosphaeronema sp.	soil
0.045	ASV01627	SH1614481.08FU	Acicuseptoria	Acicu21Septoria rumicis SH1614481.08FU	ASV01347	SH1547079.08FU	Didymella	didymella sp.	soil
0.045	ASV01570	SH1574537.08FU	Dactylonectria	Dactylonectria macrodidyma SH1574537.08FU	ASV01790	SH1626902.08FU	Fusicladium	Fusicladium fagi SH1626902.08FU	soil
0.03	ASV00671	SH1517410.08FU	Coniosporium	Coniosporium sp.	ASV02015	SH1614481.08FU	Acicuseptoria	Acicu21Septoria rumicis SH1614481.08FU	soil
0.03	ASV00574	SH1517410.08FU	Coniosporium	Coniosporium sp.	ASV02015	SH1614481.08FU	Acicuseptoria	Acicu21Septoria rumicis SH1614481.08FU	soil
0.131	ASV01459	SH1573220.08FU	Periconia	Periconia sp.	ASV00423	SH1547164.08FU	Coniothyrium	Coniothyrium aleuritis SH1547164.08FU	soil
0.029	ASV00618	SH1838164.08FU	Alpinaria	Alpinaria rhododendri SH1838164.08FU	ASV01139	SH1644396.08FU	Lectera	Lectera capsici SH1644396.08FU	soil
0.029	ASV00618	SH1838164.08FU	Alpinaria	Alpinaria rhododendri SH1838164.08FU	ASV00775	SH1561532.08FU	Volutella	Volutella sp.	soil
0.029	ASV01178	SH2311583.08FU	Botrytis	Botrytis californica SH2311583.08FU	ASV00775	SH1561532.08FU	Volutella	Volutella sp.	soil
0.045	ASV01139	SH1644396.08FU	Lectera	Lectera capsici SH1644396.08FU	ASV01094	SH1645235.08FU	Kabatiella	Kabatiella sp.	soil
0.045	ASV00591	SH2219021.08FU	Colletotrichum	Colletotrichum destructivum SH2219021.08FU	ASV01094	SH1645235.08FU	Kabatiella	Kabatiella sp.	soil
0.096	ASV00873	SH1644396.08FU	Lectera	Lectera capsici SH1644396.08FU	ASV00958	SH1610181.08FU	Fusarium	Fusarium sp.	soil
0.108	ASV00653	SH1643335.08FU	Chaetosphaeronema	Chaetosphaeronema sp.	ASV00627	SH1643335.08FU	Chaetosphaeronema	Chaetosphaeronema sp.	soil
0.07	ASV01774	SH2232071.08FU	Didymella	Didymella keratinophila SH2232071.08FU	ASV00566	SH1563343.08FU	Plectosphaerella	Plectosphaerella sp.	soil
0.07	ASV01513	SH2232071.08FU	Didymella	Didymella keratinophila SH2232071.08FU	ASV00566	SH1563343.08FU	Plectosphaerella	Plectosphaerella sp.	soil
0.069	ASV00859	SH1838164.08FU	Alpinaria	Alpinaria rhododendri SH1838164.08FU	ASV00490	SH1555969.08FU	Fusariella	Fusariella sp.	soil
0.044	ASV00344	SH3566168.08FU	Monographella	Monographella sp.	ASV00966	SH1547079.08FU	Didymella	didymella sp.	soil
0.044	ASV00618	SH1838164.08FU	Alpinaria	Alpinaria rhododendri SH1838164.08FU	ASV01775	SH1573220.08FU	Periconia	Periconia sp.	soil
0.071	ASV02222	SH1626902.08FU	Fusicladium	Fusicladium fagi SH1626902.08FU	ASV00653	SH1643335.08FU	Chaetosphaeronema	Chaetosphaeronema sp.	soil
0.071	ASV00002	SH1615013.08FU	Phaeomoniella	Phaeomoniella chlamydospora SH1615013.08FU	ASV00653	SH1643335.08FU	Chaetosphaeronema	Chaetosphaeronema sp.	soil
0.117	ASV01452	SH1511104.08FU	Setophoma	Setophoma terrestris SH1511104.08FU	ASV00369	SH1555969.08FU	Fusariella	Fusariella sp.	soil
0.058	ASV01570	SH1574537.08FU	Dactylonectria	Dactylonectria macrodidyma SH1574537.08FU	ASV00789	SH1643335.08FU	Chaetosphaeronema	Chaetosphaeronema sp.	soil
0.057	ASV02015	SH1614481.08FU	Acicuseptoria	Acicu21Septoria rumicis SH1614481.08FU	ASV00653	SH1643335.08FU	Chaetosphaeronema	Chaetosphaeronema sp.	soil
0.141	ASV01139	SH1644396.08FU	Lectera	Lectera capsici SH1644396.08FU	ASV00029	SH1689080.08FU	Alternaria	Alternaria angustiovoidea SH1689080.08FU	soil
0.043	ASV00671	SH1517410.08FU	Coniosporium	Coniosporium sp.	ASV00893	SH1645235.08FU	Kabatiella	Kabatiella sp.	soil
0.043	ASV00574	SH1517410.08FU	Coniosporium	Coniosporium sp.	ASV00893	SH1645235.08FU	Kabatiella	Kabatiella sp.	soil
0.057	ASV00824	SH1643335.08FU	Chaetosphaeronema	Chaetosphaeronema sp.	ASV01094	SH1645235.08FU	Kabatiella	Kabatiella sp.	soil
0.14	ASV00776	SH1563343.08FU	Plectosphaerella	Plectosphaerella sp.	ASV00423	SH1547164.08FU	Coniothyrium	Coniothyrium aleuritis SH1547164.08FU	soil
0.028	ASV01783	SH1643335.08FU	Chaetosphaeronema	Chaetosphaeronema sp.	ASV00671	SH1517410.08FU	Coniosporium	Coniosporium sp.	soil
0.028	ASV01783	SH1643335.08FU	Chaetosphaeronema	Chaetosphaeronema sp.	ASV00574	SH1517410.08FU	Coniosporium	Coniosporium sp.	soil
0.028	ASV00859	SH1838164.08FU	Alpinaria	Alpinaria rhododendri SH1838164.08FU	ASV00671	SH1517410.08FU	Coniosporium	Coniosporium sp.	soil
0.028	ASV00859	SH1838164.08FU	Alpinaria	Alpinaria rhododendri SH1838164.08FU	ASV00574	SH1517410.08FU	Coniosporium	Coniosporium sp.	soil
0.07	ASV00824	SH1643335.08FU	Chaetosphaeronema	Chaetosphaeronema sp.	ASV00789	SH1643335.08FU	Chaetosphaeronema	Chaetosphaeronema sp.	soil
0.028	ASV00909	SH1561532.08FU	Volutella	Volutella sp.	ASV02015	SH1614481.08FU	Acicuseptoria	Acicuseptoria rumicis SH1614481.08FU	soil
0.028	ASV00344	SH3566168.08FU	Monographella	Monographella sp.	ASV02015	SH1614481.08FU	Acicuseptoria	Acicu21Septoria rumicis SH1614481.08FU	soil
0.028	ASV00110	SH1689080.08FU	Alternaria	Alternaria angustiovoidea SH1689080.08FU	ASV02015	SH1614481.08FU	Acicuseptoria	Acicu21Septoria rumicis SH1614481.08FU	soil
0.094	ASV01452	SH1511104.08FU	Setophoma	Setophoma terrestris SH1511104.08FU	ASV00566	SH1563343.08FU	Plectosphaerella	Plectosphaerella sp.	soil
0.094	ASV00789	SH1643335.08FU	Chaetosphaeronema	Chaetosphaeronema sp.	ASV00653	SH1643335.08FU	Chaetosphaeronema	Chaetosphaeronema sp.	soil
0.043	ASV00775	SH1561532.08FU	Volutella	Volutella sp.	ASV01790	SH1626902.08FU	Fusicladium	Fusicladium fagi SH1626902.08FU	soil
0.161	ASV00839	SH1610181.08FU	Fusarium	Fusarium sp.	ASV00369	SH1555969.08FU	Fusariella	Fusariella sp.	soil
0.055	ASV00344	SH3566168.08FU	Monographella	Monographella sp.	ASV00958	SH1610181.08FU	Fusarium	Fusarium sp.	soil
0.102	ASV01774	SH2232071.08FU	Didymella	Didymella keratinophila SH2232071.08FU	ASV00109	SH1644397.08FU	Plectosphaerella	Plectosphaerella delsorboi SH1644397.08FU	soil
0.056	ASV00671	SH1517410.08FU	Coniosporium	Coniosporium sp.	ASV00627	SH1643335.08FU	Chaetosphaeronema	Chaetosphaeronema sp.	soil
0.056	ASV00574	SH1517410.08FU	Coniosporium	Coniosporium sp.	ASV00627	SH1643335.08FU	Chaetosphaeronema	Chaetosphaeronema sp.	soil
0.042	ASV02015	SH1614481.08FU	Acicuseptoria	Acicu21Septoria rumicis SH1614481.08FU	ASV00824	SH1643335.08FU	Chaetosphaeronema	Chaetosphaeronema sp.	soil
0.081	ASV00893	SH1645235.08FU	Kabatiella	Kabatiella sp.	ASV00776	SH1563343.08FU	Plectosphaerella	Plectosphaerella sp.	soil
0.192	ASV00958	SH1610181.08FU	Fusarium	Fusarium sp.	ASV00109	SH1644397.08FU	Plectosphaerella	Plectosphaerella delsorboi SH1644397.08FU	soil
0.104	ASV00776	SH1563343.08FU	Plectosphaerella	Plectosphaerella sp.	ASV00627	SH1643335.08FU	Chaetosphaeronema	Chaetosphaeronema sp.	soil
0.104	ASV00207	SH1561532.08FU	Volutella	Volutella sp.	ASV00627	SH1643335.08FU	Chaetosphaeronema	Chaetosphaeronema sp.	soil
0.286	ASV00161	SH1644397.08FU	Plectosphaerella	Plectosphaerella delsorboi SH1644397.08FU	ASV00459	SH1656481.08FU	Neonectria	Neonectria candida SH1656481.08FU	soil
0.361	ASV00109	SH1644397.08FU	Plectosphaerella	Plectosphaerella delsorboi SH1644397.08FU	ASV00676	SH2228336.08FU	Fusarium	Fusarium solani SH2228336.08FU	soil
0.299	ASV00423	SH1547164.08FU	Coniothyrium	Coniothyrium aleuritis SH1547164.08FU	ASV00676	SH2228336.08FU	Fusarium	Fusarium solani SH2228336.08FU	soil
0.125	ASV00017	SH1861154.08FU	Botryosphaeria	Botryosphaeria stevensii SH1861154.08FU	ASV00161	SH1644397.08FU	Plectosphaerella	Plectosphaerella delsorboi SH1644397.08FU	soil
0.479	ASV00676	SH2228336.08FU	Fusarium	Fusarium solani SH2228336.08FU	ASV00004	SH2131097.08FU	Diplodia	Diplodia scrobiculata SH2131097.08FU	soil
0.104	ASV00257	SH2590352.08FU	Stemphylium	Stemphylium globuliferum SH2590352.08FU	ASV00490	SH1555969.08FU	Fusariella	Fusariella sp.	soil
0.359	ASV00138	SH1610189.08FU	Fusarium	Fusarium sp.	ASV00571	SH1572652.08FU	Fusarium	Fusarium proliferatum SH1572652.08FU	soil
0.243	ASV00423	SH1547164.08FU	Coniothyrium	Coniothyrium aleuritis SH1547164.08FU	ASV00561	SH1656481.08FU	Neonectria	Neonectria candida SH1656481.08FU	soil
0.135	ASV00017	SH1861154.08FU	Botryosphaeria	Botryosphaeria stevensii SH1861154.08FU	ASV00109	SH1644397.08FU	Plectosphaerella	Plectosphaerella delsorboi SH1644397.08FU	soil
0.094	ASV00017	SH1861154.08FU	Botryosphaeria	Botryosphaeria stevensii SH1861154.08FU	ASV00566	SH1563343.08FU	Plectosphaerella	Plectosphaerella sp.	soil
0.161	ASV00249	SH1561532.08FU	Volutella	Volutella sp.	ASV00369	SH1555969.08FU	Fusariella	Fusariella sp.	soil
0.204	ASV00839	SH1610181.08FU	Fusarium	Fusarium sp.	ASV00300	SH2311583.08FU	Botrytis	Botrytis californica SH2311583.08FU	soil
0.057	ASV00118	SH1555330.08FU	Pleurophoma	Pleurophoma sp.	ASV01452	SH1511104.08FU	Setophoma	Setophoma terrestris SH1511104.08FU	soil
0.057	ASV00084	SH1555330.08FU	Pleurophoma	Pleurophoma sp.	ASV01452	SH1511104.08FU	Setophoma	Setophoma terrestris SH1511104.08FU	soil
0.057	ASV01305	SH1574537.08FU	Dactylonectria	Dactylonectria macrodidyma SH1574537.08FU	ASV00257	SH2590352.08FU	Stemphylium	Stemphylium globuliferum SH2590352.08FU	soil
0.128	ASV01295	SH1567483.08FU	Fusarium	Fusarium sporotrichioides SH1567483.08FU	ASV00099	SH2232071.08FU	Didymella	Didymella keratinophila SH2232071.08FU	soil
0.075	ASV00824	SH1643335.08FU	Chaetosphaeronema	Chaetosphaeronema sp.	ASV00776	SH1563343.08FU	Plectosphaerella	Plectosphaerella sp.	soil
0.358	ASV00459	SH1656481.08FU	Neonectria	Neonectria candida SH1656481.08FU	ASV00239	SH2311583.08FU	Botrytis	Botrytis californica SH2311583.08FU	soil
0.243	ASV00490	SH1555969.08FU	Fusariella	Fusariella sp.	ASV00099	SH2232071.08FU	Didymella	Didymella keratinophila SH2232071.08FU	soil
0.273	ASV00369	SH1555969.08FU	Fusariella	Fusariella sp.	ASV00099	SH2232071.08FU	Didymella	Didymella keratinophila SH2232071.08FU	soil
0.075	ASV00002	SH1615013.08FU	Phaeomoniella	Phaeomoniella chlamydospora SH1615013.08FU	ASV00839	SH1610181.08FU	Fusarium	Fusarium sp.	soil
0.215	ASV00839	SH1610181.08FU	Fusarium	Fusarium sp.	ASV00239	SH2311583.08FU	Botrytis	Botrytis californica SH2311583.08FU	soil
0.385	ASV00161	SH1644397.08FU	Plectosphaerella	Plectosphaerella delsorboi SH1644397.08FU	ASV00001	SH2131097.08FU	Diplodia	Diplodia scrobiculata SH2131097.08FU	soil
0.107	ASV01570	SH1574537.08FU	Dactylonectria	Dactylonectria macrodidyma SH1574537.08FU	ASV00109	SH1644397.08FU	Plectosphaerella	Plectosphaerella delsorboi SH1644397.08FU	soil
0.346	ASV00099	SH2232071.08FU	Didymella	Didymella keratinophila SH2232071.08FU	ASV00300	SH2311583.08FU	Botrytis	Botrytis californica SH2311583.08FU	soil
0.059	ASV00909	SH1561532.08FU	Volutella	Volutella sp.	ASV00566	SH1563343.08FU	Plectosphaerella	Plectosphaerella sp.	soil
0.176	ASV01775	SH1573220.08FU	Periconia	Periconia sp.	ASV00239	SH2311583.08FU	Botrytis	Botrytis californica SH2311583.08FU	soil
0.299	ASV00490	SH1555969.08FU	Fusariella	Fusariella sp.	ASV00004	SH2131097.08FU	Diplodia	Diplodia scrobiculata SH2131097.08FU	soil
0.478	ASV00074	SH2232071.08FU	Didymella	Didymella keratinophila SH2232071.08FU	ASV00160	SH2255649.08FU	Pilidiella	Pilidiella diplodiella SH2255649.08FU	soil
0.236	ASV00958	SH1610181.08FU	Fusarium	Fusarium sp.	ASV00676	SH2228336.08FU	Fusarium	Fusarium solani SH2228336.08FU	soil
0.188	ASV00966	SH1547079.08FU	Didymella	Didymella sp.	ASV00676	SH2228336.08FU	Fusarium	Fusarium solani SH2228336.08FU	soil
0.188	ASV00350	SH2590352.08FU	Stemphylium	Stemphylium globuliferum SH2590352.08FU	ASV00676	SH2228336.08FU	Fusarium	Fusarium solani SH2228336.08FU	soil
0.44	ASV00561	SH1656481.08FU	Neonectria	Neonectria candida SH1656481.08FU	ASV00068	SH1546323.08FU	Fusarium	Gibberella tricincta SH1546323.08FU	soil
0.074	ASV01347	SH1547079.08FU	Didymella	Didymella sp.	ASV00653	SH1643335.08FU	Chaetosphaeronema	Chaetosphaeronema sp.	soil
0.074	ASV01305	SH1574537.08FU	Dactylonectria	Dactylonectria macrodidyma SH1574537.08FU	ASV00653	SH1643335.08FU	Chaetosphaeronema	Chaetosphaeronema sp.	soil
0.048	ASV01295	SH1567483.08FU	Fusarium	Fusarium sporotrichioides SH1567483.08FU	ASV00024	SH1861154.08FU	Botryosphaeria	Botryosphaeria stevensii SH1861154.08FU	soil
0.049	ASV00909	SH1561532.08FU	Volutella	Volutella sp.	ASV00776	SH1563343.08FU	Plectosphaerella	Plectosphaerella sp.	soil
0.049	ASV00110	SH1689080.08FU	Alternaria	Alternaria angustiovoidea SH1689080.08FU	ASV00776	SH1563343.08FU	Plectosphaerella	Plectosphaerella sp.	soil
0.04	ASV02489	SH2232071.08FU	Didymella	Didymella keratinophila SH2232071.08FU	ASV01754	SH1511104.08FU	Setophoma	Setophoma terrestris SH1511104.08FU	soil
0.152	ASV01775	SH1573220.08FU	Periconia	Periconia sp.	ASV00561	SH1656481.08FU	Neonectria	Neonectria candida SH1656481.08FU	soil
0.136	ASV00118	SH1555330.08FU	Pleurophoma	Pleurophoma sp.	ASV00138	SH1610189.08FU	Fusarium	fusarium sp.	soil
0.136	ASV00084	SH1555330.08FU	Pleurophoma	Pleurophoma sp.	ASV00138	SH1610189.08FU	Fusarium	Fusarium sp.	soil
0.231	ASV00776	SH1563343.08FU	Plectosphaerella	Plectosphaerella sp.	ASV00160	SH2255649.08FU	Pilidiella	Pilidiella diplodiella SH2255649.08FU	soil
0.155	ASV00893	SH1645235.08FU	Kabatiella	Kabatiella sp.	ASV00300	SH2311583.08FU	Botrytis	Botrytis californica SH2311583.08FU	soil
0.148	ASV01790	SH1626902.08FU	Fusicladium	Fusicladium fagi SH1626902.08FU	ASV00074	SH2232071.08FU	Didymella	Didymella keratinophila SH2232071.08FU	soil
0.389	ASV00099	SH2232071.08FU	Didymella	Didymella keratinophila SH2232071.08FU	ASV00418	SH1572652.08FU	Fusarium	Fusarium proliferatum SH1572652.08FU	soil
0.389	ASV00099	SH2232071.08FU	Didymella	Didymella keratinophila SH2232071.08FU	ASV00606	SH2228336.08FU	Fusarium	Fusarium solani SH2228336.08FU	soil
0.306	ASV00328	SH1547164.08FU	Coniothyrium	Coniothyrium aleuritis SH1547164.08FU	ASV00676	SH2228336.08FU	Fusarium	Fusarium solani SH2228336.08FU	soil
0.286	ASV00490	SH1555969.08FU	Fusariella	Fusariella sp.	ASV00233	SH1574537.08FU	Dactylonectria	Dactylonectria macrodidyma SH1574537.08FU	soil
0.091	ASV01459	SH1573220.08FU	Periconia	Periconia sp.	ASV00207	SH1561532.08FU	Volutella	Volutella sp.	soil
0.064	ASV00084	SH1555330.08FU	Pleurophoma	Pleurophoma sp.	ASV01775	SH1573220.08FU	Periconia	Periconia sp.	soil
0.064	ASV00118	SH1555330.08FU	Pleurophoma	Pleurophoma sp.	ASV00350	SH2590352.08FU	Stemphylium	Stemphylium globuliferum SH2590352.08FU	soil
0.064	ASV01305	SH1574537.08FU	Dactylonectria	Dactylonectria macrodidyma SH1574537.08FU	ASV00350	SH2590352.08FU	Stemphylium	Stemphylium globuliferum SH2590352.08FU	soil
0.103	ASV01347	SH1547079.08FU	Didymella	Didymella sp.	ASV00301	SH1574537.08FU	Dactylonectria	Dactylonectria macrodidyma SH1574537.08FU	soil
0.369	ASV00423	SH1547164.08FU	Coniothyrium	Coniothyrium aleuritis SH1547164.08FU	ASV00120	SH2255649.08FU	Pilidiella	Pilidiella diplodiella SH2255649.08FU	soil
0.1	ASV01459	SH1573220.08FU	Periconia	Periconia sp.	ASV00249	SH1561532.08FU	Volutella	Volutella sp.	soil
0.107	ASV01139	SH1644396.08FU	Lectera	Lectera capsici SH1644396.08FU	ASV00459	SH1656481.08FU	Neonectria	Neonectria candida SH1656481.08FU	soil
0.078	ASV00110	SH1689080.08FU	Alternaria	Alternaria angustiovoidea SH1689080.08FU	ASV00161	SH1644397.08FU	Plectosphaerella	Plectosphaerella delsorboi SH1644397.08FU	soil
0.056	ASV01570	SH1574537.08FU	Dactylonectria	Dactylonectria macrodidyma SH1574537.08FU	ASV01775	SH1573220.08FU	Periconia	Periconia sp.	soil
0.056	ASV01570	SH1574537.08FU	Dactylonectria	Dactylonectria macrodidyma SH1574537.08FU	ASV00350	SH2590352.08FU	Stemphylium	Stemphylium globuliferum SH2590352.08FU	soil
0.192	ASV00653	SH1643335.08FU	Chaetosphaeronema	Chaetosphaeronema sp.	ASV00300	SH2311583.08FU	Botrytis	Botrytis californica SH2311583.08FU	soil
0.076	ASV02489	SH2232071.08FU	Didymella	Didymella keratinophila SH2232071.08FU	ASV00328	SH1547164.08FU	Coniothyrium	Coniothyrium aleuritis SH1547164.08FU	soil
0.451	ASV00561	SH1656481.08FU	Neonectria	Neonectria candida SH1656481.08FU	ASV00052	SH1546323.08FU	Fusarium	Gibberella tricincta SH1546323.08FU	soil
0.031	ASV02489	SH2232071.08FU	Didymella	Didymella keratinophila SH2232071.08FU	ASV00591	SH2219021.08FU	Colletotrichum	Colletotrichum destructivum SH2219021.08FU	soil
0.031	ASV00859	SH1838164.08FU	Alpinaria	Alpinaria rhododendri SH1838164.08FU	ASV01774	SH2232071.08FU	Didymella	Didymella keratinophila SH2232071.08FU	soil
0.031	ASV00859	SH1838164.08FU	Alpinaria	Alpinaria rhododendri SH1838164.08FU	ASV01513	SH2232071.08FU	Didymella	Didymella keratinophila SH2232071.08FU	soil
0.031	ASV00574	SH1517410.08FU	Coniosporium	Coniosporium sp.	ASV01139	SH1644396.08FU	Lectera	Lectera capsici SH1644396.08FU	soil
0.031	ASV02489	SH2232071.08FU	Didymella	Didymella keratinophila SH2232071.08FU	ASV00775	SH1561532.08FU	Volutella	Volutella sp.	soil
0.103	ASV01250	SH2104996.08FU	Discosia	Discosia pseudoartocreas SH2104996.08FU	ASV00369	SH1555969.08FU	Fusariella	Fusariella sp.	soil
0.103	ASV00024	SH1861154.08FU	Botryosphaeria	Botryosphaeria stevensii SH1861154.08FU	ASV00369	SH1555969.08FU	Fusariella	Fusariella sp.	soil
0.145	ASV01094	SH1645235.08FU	Kabatiella	Kabatiella sp.	ASV00571	SH1572652.08FU	Fusarium	Fusarium proliferatum SH1572652.08FU	soil
0.201	ASV00839	SH1610181.08FU	Fusarium	Fusarium sp.	ASV00099	SH2232071.08FU	Didymella	Didymella keratinophila SH2232071.08FU	soil
0.047	ASV01774	SH2232071.08FU	Didymella	Didymella keratinophila SH2232071.08FU	ASV00017	SH1861154.08FU	Botryosphaeria	Botryosphaeria stevensii SH1861154.08FU	soil
0.047	ASV01513	SH2232071.08FU	Didymella	Didymella keratinophila SH2232071.08FU	ASV00017	SH1861154.08FU	Botryosphaeria	Botryosphaeria stevensii SH1861154.08FU	soil
0.047	ASV01139	SH1644396.08FU	Lectera	Lectera capsici SH1644396.08FU	ASV00017	SH1861154.08FU	Botryosphaeria	Botryosphaeria stevensii SH1861154.08FU	soil
0.047	ASV00591	SH2219021.08FU	Colletotrichum	Colletotrichum destructivum SH2219021.08FU	ASV00017	SH1861154.08FU	Botryosphaeria	Botryosphaeria stevensii SH1861154.08FU	soil
0.431	ASV00107	SH1610189.08FU	Fusarium	Fusarium sp.	ASV00676	SH2228336.08FU	Fusarium	Fusarium solani SH2228336.08FU	soil
0.039	ASV00618	SH1838164.08FU	Alpinaria	Alpinaria rhododendri SH1838164.08FU	ASV01452	SH1511104.08FU	Setophoma	Setophoma terrestris SH1511104.08FU	soil
0.055	ASV01209	SH1643335.08FU	Chaetosphaeronema	Chaetosphaeronema sp.	ASV00824	SH1643335.08FU	Chaetosphaeronema	Chaetosphaeronema sp.	soil
0.099	ASV00859	SH1838164.08FU	Alpinaria	Alpinaria rhododendri SH1838164.08FU	ASV00300	SH2311583.08FU	Botrytis	Botrytis californica SH2311583.08FU	soil
0.064	ASV01139	SH1644396.08FU	Lectera	Lectera capsici SH1644396.08FU	ASV00249	SH1561532.08FU	Volutella	Volutella sp.	soil
0.082	ASV01295	SH1567483.08FU	Fusarium	Fusarium sporotrichioides SH1567483.08FU	ASV00566	SH1563343.08FU	Plectosphaerella	Plectosphaerella sp.	soil
0.175	ASV00873	SH1644396.08FU	Lectera	Lectera capsici SH1644396.08FU	ASV00074	SH2232071.08FU	Didymella	Didymella keratinophila SH2232071.08FU	soil
0.271	ASV00423	SH1547164.08FU	Coniothyrium	Coniothyrium aleuritis SH1547164.08FU	ASV00571	SH1572652.08FU	Fusarium	Fusarium proliferatum SH1572652.08FU	soil
0.031	ASV01178	SH2311583.08FU	Botrytis	Botrytis californica SH2311583.08FU	ASV01500	SH1643335.08FU	Chaetosphaeronema	Chaetosphaeronema sp.	soil
0.031	ASV00344	SH3566168.08FU	Monographella	Monographella sp.	ASV01570	SH1574537.08FU	Dactylonectria	Dactylonectria macrodidyma SH1574537.08FU	soil
0.084	ASV01774	SH2232071.08FU	Didymella	Didymella keratinophila SH2232071.08FU	ASV00301	SH1574537.08FU	Dactylonectria	Dactylonectria macrodidyma SH1574537.08FU	soil
0.389	ASV00109	SH1644397.08FU	Plectosphaerella	Plectosphaerella delsorboi SH1644397.08FU	ASV00004	SH2131097.08FU	Diplodia	Diplodia scrobiculata SH2131097.08FU	soil
0.055	ASV01295	SH1567483.08FU	Fusarium	Fusarium sporotrichioides SH1567483.08FU	ASV00017	SH1861154.08FU	Botryosphaeria	Botryosphaeria stevensii SH1861154.08FU	soil
0.055	ASV00002	SH1615013.08FU	Phaeomoniella	Phaeomoniella chlamydospora SH1615013.08FU	ASV00017	SH1861154.08FU	Botryosphaeria	Botryosphaeria stevensii SH1861154.08FU	soil
0.055	ASV00002	SH1615013.08FU	Phaeomoniella	Phaeomoniella chlamydospora SH1615013.08FU	ASV01452	SH1511104.08FU	Setophoma	Setophoma terrestris SH1511104.08FU	soil
0.055	ASV01295	SH1567483.08FU	Fusarium	Fusarium sporotrichioides SH1567483.08FU	ASV00257	SH2590352.08FU	Stemphylium	Stemphylium globuliferum SH2590352.08FU	soil
0.055	ASV00002	SH1615013.08FU	Phaeomoniella	Phaeomoniella chlamydospora SH1615013.08FU	ASV00257	SH2590352.08FU	Stemphylium	Stemphylium globuliferum SH2590352.08FU	soil
0.167	ASV01452	SH1511104.08FU	Setophoma	Setophoma terrestris SH1511104.08FU	ASV00606	SH2228336.08FU	Fusarium	Fusarium solani SH2228336.08FU	soil
0.37	ASV00161	SH1644397.08FU	Plectosphaerella	Plectosphaerella delsorboi SH1644397.08FU	ASV00160	SH2255649.08FU	Pilidiella	Pilidiella diplodiella SH2255649.08FU	soil
0.047	ASV02489	SH2232071.08FU	Didymella	Didymella keratinophila SH2232071.08FU	ASV00350	SH2590352.08FU	Stemphylium	Stemphylium globuliferum SH2590352.08FU	soil
0.161	ASV00350	SH2590352.08FU	Stemphylium	Stemphylium globuliferum SH2590352.08FU	ASV00459	SH1656481.08FU	Neonectria	Neonectria candida SH1656481.08FU	soil
0.18	ASV00017	SH1861154.08FU	Botryosphaeria	Botryosphaeria stevensii SH1861154.08FU	ASV00004	SH2131097.08FU	Diplodia	Diplodia scrobiculata SH2131097.08FU	soil
0.239	ASV00490	SH1555969.08FU	Fusariella	Fusariella sp.	ASV00459	SH1656481.08FU	Neonectria	Neonectria candida SH1656481.08FU	soil
0.401	ASV00109	SH1644397.08FU	Plectosphaerella	Plectosphaerella delsorboi SH1644397.08FU	ASV00160	SH2255649.08FU	Pilidiella	Pilidiella diplodiella SH2255649.08FU	soil
0.2	ASV00873	SH1644396.08FU	Lectera	Lectera capsici SH1644396.08FU	ASV00160	SH2255649.08FU	Pilidiella	Pilidiella diplodiella SH2255649.08FU	soil
0.556	ASV00676	SH2228336.08FU	Fusarium	Fusarium solani SH2228336.08FU	ASV00052	SH1546323.08FU	Fusarium	Gibberella tricincta SH1546323.08FU	soil
0.556	ASV00606	SH2228336.08FU	Fusarium	Fusarium solani SH2228336.08FU	ASV00052	SH1546323.08FU	Fusarium	Gibberella tricincta SH1546323.08FU	soil
0.377	ASV00328	SH1547164.08FU	Coniothyrium	Coniothyrium aleuritis SH1547164.08FU	ASV00120	SH2255649.08FU	Pilidiella	Pilidiella diplodiella SH2255649.08FU	soil
0.091	ASV01250	SH2104996.08FU	Discosia	Discosia pseudoartocreas SH2104996.08FU	ASV00490	SH1555969.08FU	Fusariella	Fusariella sp.	soil
0.091	ASV00024	SH1861154.08FU	Botryosphaeria	Botryosphaeria stevensii SH1861154.08FU	ASV00490	SH1555969.08FU	Fusariella	Fusariella sp.	soil
0.055	ASV01774	SH2232071.08FU	Didymella	Didymella keratinophila SH2232071.08FU	ASV00789	SH1643335.08FU	Chaetosphaeronema	Chaetosphaeronema sp.	soil
0.055	ASV01139	SH1644396.08FU	Lectera	Lectera capsici SH1644396.08FU	ASV01459	SH1573220.08FU	Periconia	Periconia sp.	soil
0.055	ASV00775	SH1561532.08FU	Volutella	Volutella sp.	ASV01459	SH1573220.08FU	Periconia	Periconia sp.	soil
0.055	ASV00591	SH2219021.08FU	Colletotrichum	Colletotrichum destructivum SH2219021.08FU	ASV01459	SH1573220.08FU	Periconia	Periconia sp.	soil
0.072	ASV01347	SH1547079.08FU	Didymella	Didymella sp.	ASV00207	SH1561532.08FU	Volutella	Volutella sp.	soil
0.43	ASV00239	SH2311583.08FU	Botrytis	Botrytis californica SH2311583.08FU	ASV00233	SH1574537.08FU	Dactylonectria	Dactylonectria macrodidyma SH1574537.08FU	soil
0.038	ASV00671	SH1517410.08FU	Coniosporium	Coniosporium sp.	ASV01209	SH1643335.08FU	Chaetosphaeronema	Chaetosphaeronema sp.	soil
0.038	ASV02489	SH2232071.08FU	Didymella	Didymella keratinophila SH2232071.08FU	ASV01305	SH1574537.08FU	Dactylonectria	Dactylonectria macrodidyma SH1574537.08FU	soil
0.082	ASV01674	SH2104996.08FU	Discosia	Discosia pseudoartocreas SH2104996.08FU	ASV00490	SH1555969.08FU	Fusariella	Fusariella sp.	soil
0.038	ASV01783	SH1643335.08FU	Chaetosphaeronema	Chaetosphaeronema sp.	ASV00118	SH1555330.08FU	Pleurophoma	Pleurophoma sp.	soil
0.038	ASV00671	SH1517410.08FU	Coniosporium	Coniosporium sp.	ASV00084	SH1555330.08FU	Pleurophoma	Pleurophoma sp.	soil
0.038	ASV00574	SH1517410.08FU	Coniosporium	Coniosporium sp.	ASV00118	SH1555330.08FU	Pleurophoma	Pleurophoma sp.	soil
0.408	ASV00300	SH2311583.08FU	Botrytis	Botrytis californica SH2311583.08FU	ASV00233	SH1574537.08FU	Dactylonectria	Dactylonectria macrodidyma SH1574537.08FU	soil
0.337	ASV00369	SH1555969.08FU	Fusariella	Fusariella sp.	ASV00004	SH2131097.08FU	Diplodia	Diplodia scrobiculata SH2131097.08FU	soil
0.093	ASV01674	SH2104996.08FU	Discosia	Discosia pseudoartocreas SH2104996.08FU	ASV00369	SH1555969.08FU	Fusariella	Fusariella sp.	soil
0.062	ASV01452	SH1511104.08FU	Setophoma	Setophoma terrestris SH1511104.08FU	ASV00257	SH2590352.08FU	Stemphylium	Stemphylium globuliferum SH2590352.08FU	soil
0.194	ASV01459	SH1573220.08FU	Periconia	Periconia sp.	ASV00676	SH2228336.08FU	Fusarium	Fusarium solani SH2228336.08FU	soil
0.361	ASV00369	SH1555969.08FU	Fusariella	Fusariella sp.	ASV00001	SH2131097.08FU	Diplodia	Diplodia scrobiculata SH2131097.08FU	soil
0.222	ASV00839	SH1610181.08FU	Fusarium	Fusarium sp.	ASV00074	SH2232071.08FU	Didymella	Didymella keratinophila SH2232071.08FU	soil
0.074	ASV01151	SH1649807.08FU	Pseudocoleophoma	Pseudocoleophoma polygonicola SH1649807.08FU	ASV00490	SH1555969.08FU	Fusariella	Fusariella sp.	soil
0.111	ASV00671	SH1517410.08FU	Coniosporium	Coniosporium sp.	ASV00676	SH2228336.08FU	Fusarium	Fusarium solani SH2228336.08FU	soil
0.111	ASV00671	SH1517410.08FU	Coniosporium	Coniosporium sp.	ASV00606	SH2228336.08FU	Fusarium	Fusarium solani SH2228336.08FU	soil
0.094	ASV01482	SH1643335.08FU	Chaetosphaeronema	Chaetosphaeronema sp.	ASV00161	SH1644397.08FU	Plectosphaerella	Plectosphaerella delsorboi SH1644397.08FU	soil
0.333	ASV00161	SH1644397.08FU	Plectosphaerella	Plectosphaerella delsorboi SH1644397.08FU	ASV00606	SH2228336.08FU	Fusarium	Fusarium solani SH2228336.08FU	soil
0.101	ASV00618	SH1838164.08FU	Alpinaria	Alpinaria rhododendri SH1838164.08FU	ASV00074	SH2232071.08FU	Didymella	Didymella keratinophila SH2232071.08FU	soil
0.101	ASV01512	SH1649807.08FU	Pseudocoleophoma	Pseudocoleophoma polygonicola SH1649807.08FU	ASV00107	SH1610189.08FU	Fusarium	Fusarium sp.	soil
0.101	ASV00110	SH1689080.08FU	Alternaria	Alternaria angustiovoidea SH1689080.08FU	ASV00107	SH1610189.08FU	Fusarium	Fusarium sp.	soil
0.299	ASV00958	SH1610181.08FU	Fusarium	Fusarium sp.	ASV00114	SH1177658.08FU	Truncatella	Truncatella angustata SH1177658.08FU	soil
0.075	ASV02489	SH2232071.08FU	Didymella	Didymella keratinophila SH2232071.08FU	ASV00423	SH1547164.08FU	Coniothyrium	Coniothyrium aleuritis SH1547164.08FU	soil
0.146	ASV00207	SH1561532.08FU	Volutella	Volutella sp.	ASV00369	SH1555969.08FU	Fusariella	Fusariella sp.	soil
0.062	ASV01209	SH1643335.08FU	Chaetosphaeronema	Chaetosphaeronema sp.	ASV00873	SH1644396.08FU	Lectera	Lectera capsici SH1644396.08FU	soil
0.117	ASV01774	SH2232071.08FU	Didymella	Didymella keratinophila SH2232071.08FU	ASV00239	SH2311583.08FU	Botrytis	Botrytis californica SH2311583.08FU	soil
0.117	ASV01513	SH2232071.08FU	Didymella	Didymella keratinophila SH2232071.08FU	ASV00239	SH2311583.08FU	Botrytis	Botrytis californica SH2311583.08FU	soil
0.117	ASV00966	SH1547079.08FU	Didymella	Didymella sp.	ASV00490	SH1555969.08FU	Fusariella	Fusariella sp.	soil
0.162	ASV01250	SH2104996.08FU	Discosia	Discosia pseudoartocreas SH2104996.08FU	ASV00160	SH2255649.08FU	Pilidiella	Pilidiella diplodiella SH2255649.08FU	soil
0.162	ASV00024	SH1861154.08FU	Botryosphaeria	Botryosphaeria stevensii SH1861154.08FU	ASV00160	SH2255649.08FU	Pilidiella	Pilidiella diplodiella SH2255649.08FU	soil
0.097	ASV02489	SH2232071.08FU	Didymella	Didymella keratinophila SH2232071.08FU	ASV00099	SH2232071.08FU	Didymella	Didymella keratinophila SH2232071.08FU	soil
0.097	ASV01783	SH1643335.08FU	Chaetosphaeronema	Chaetosphaeronema sp.	ASV00099	SH2232071.08FU	Didymella	Didymella keratinophila SH2232071.08FU	soil
0.065	ASV00909	SH1561532.08FU	Volutella	Volutella sp.	ASV00490	SH1555969.08FU	Fusariella	Fusariella sp.	soil
0.12	ASV00824	SH1643335.08FU	Chaetosphaeronema	Chaetosphaeronema sp.	ASV00161	SH1644397.08FU	Plectosphaerella	Plectosphaerella delsorboi SH1644397.08FU	soil
0.163	ASV00893	SH1645235.08FU	Kabatiella	Kabatiella sp.	ASV00239	SH2311583.08FU	Botrytis	Botrytis californica SH2311583.08FU	soil
0.202	ASV00776	SH1563343.08FU	Plectosphaerella	Plectosphaerella sp.	ASV00107	SH1610189.08FU	Fusarium	Fusarium sp.	soil
0.1	ASV00002	SH1615013.08FU	Phaeomoniella	Phaeomoniella chlamydospora SH1615013.08FU	ASV00328	SH1547164.08FU	Coniothyrium	Coniothyrium aleuritis SH1547164.08FU	soil
0.172	ASV01790	SH1626902.08FU	Fusicladium	Fusicladium fagi SH1626902.08FU	ASV00029	SH1689080.08FU	Alternaria	Alternaria angustiovoidea SH1689080.08FU	soil
0.07	ASV00017	SH1861154.08FU	Botryosphaeria	Botryosphaeria stevensii SH1861154.08FU	ASV00966	SH1547079.08FU	Didymella	Didymella sp.	soil
0.071	ASV01295	SH1567483.08FU	Fusarium	Fusarium sporotrichioides SH1567483.08FU	ASV00653	SH1643335.08FU	Chaetosphaeronema	Chaetosphaeronema sp.	soil
0.088	ASV00966	SH1547079.08FU	Didymella	Didymella sp.	ASV00207	SH1561532.08FU	Volutella	Volutella sp.	soil
0.037	ASV01774	SH2232071.08FU	Didymella	Didymella keratinophila SH2232071.08FU	ASV01627	SH1614481.08FU	Acicuseptoria	Acicu21Septoria rumicis SH1614481.08FU	soil
0.037	ASV01139	SH1644396.08FU	Lectera	Lectera capsici SH1644396.08FU	ASV01674	SH2104996.08FU	Discosia	Discosia pseudoartocreas SH2104996.08FU	soil
0.417	ASV00239	SH2311583.08FU	Botrytis	Botrytis californica SH2311583.08FU	ASV00418	SH1572652.08FU	Fusarium	Fusarium proliferatum SH1572652.08FU	soil
0.247	ASV00490	SH1555969.08FU	Fusariella	Fusariella sp.	ASV00300	SH2311583.08FU	Botrytis	Botrytis californica SH2311583.08FU	soil
0.062	ASV01250	SH2104996.08FU	Discosia	Discosia pseudoartocreas SH2104996.08FU	ASV01775	SH1573220.08FU	Periconia	Periconia sp.	soil
0.083	ASV01151	SH1649807.08FU	Pseudocoleophoma	Pseudocoleophoma polygonicola SH1649807.08FU	ASV00369	SH1555969.08FU	Fusariella	Fusariella sp.	soil
0.03	ASV00671	SH1517410.08FU	Coniosporium	Coniosporium sp.	ASV01151	SH1649807.08FU	Pseudocoleophoma	Pseudocoleophoma polygonicola SH1649807.08FU	soil
0.03	ASV00574	SH1517410.08FU	Coniosporium	Coniosporium sp.	ASV01151	SH1649807.08FU	Pseudocoleophoma	Pseudocoleophoma polygonicola SH1649807.08FU	soil
0.186	ASV00249	SH1561532.08FU	Volutella	Volutella sp.	ASV00109	SH1644397.08FU	Plectosphaerella	Plectosphaerella delsorboi SH1644397.08FU	soil
0.045	ASV01774	SH2232071.08FU	Didymella	Didymella keratinophila SH2232071.08FU	ASV00824	SH1643335.08FU	Chaetosphaeronema	Chaetosphaeronema sp.	soil
0.386	ASV00369	SH1555969.08FU	Fusariella	Fusariella sp.	ASV00120	SH2255649.08FU	Pilidiella	Pilidiella diplodiella SH2255649.08FU	soil
0.062	ASV01674	SH2104996.08FU	Discosia	Discosia pseudoartocreas SH2104996.08FU	ASV00776	SH1563343.08FU	Plectosphaerella	Plectosphaerella sp.	soil
0.34	ASV00459	SH1656481.08FU	Neonectria	Neonectria candida SH1656481.08FU	ASV00300	SH2311583.08FU	Botrytis	Botrytis californica SH2311583.08FU	soil
0.097	ASV00966	SH1547079.08FU	Didymella	Didymella sp.	ASV00249	SH1561532.08FU	Volutella	Volutella sp.	soil
0.13	ASV00824	SH1643335.08FU	Chaetosphaeronema	Chaetosphaeronema sp.	ASV00109	SH1644397.08FU	Plectosphaerella	Plectosphaerella delsorboi SH1644397.08FU	soil
0.126	ASV00350	SH2590352.08FU	Stemphylium	Stemphylium globuliferum SH2590352.08FU	ASV00301	SH1574537.08FU	Dactylonectria	Dactylonectria macrodidyma SH1574537.08FU	soil
0.364	ASV00301	SH1574537.08FU	Dactylonectria	Dactylonectria macrodidyma SH1574537.08FU	ASV00068	SH1546323.08FU	Fusarium	Gibberella tricincta SH1546323.08FU	soil
0.219	ASV00789	SH1643335.08FU	Chaetosphaeronema	Chaetosphaeronema sp.	ASV00029	SH1689080.08FU	Alternaria	Alternaria angustiovoidea SH1689080.08FU	soil
0.029	ASV00909	SH1561532.08FU	Volutella	Volutella sp.	ASV01482	SH1643335.08FU	Chaetosphaeronema	Chaetosphaeronema sp.	soil
0.029	ASV00618	SH1838164.08FU	Alpinaria	Alpinaria rhododendri SH1838164.08FU	ASV01774	SH2232071.08FU	Didymella	Didymella keratinophila SH2232071.08FU	soil
0.029	ASV00618	SH1838164.08FU	Alpinaria	Alpinaria rhododendri SH1838164.08FU	ASV01513	SH2232071.08FU	Didymella	Didymella keratinophila SH2232071.08FU	soil
0.029	ASV00110	SH1689080.08FU	Alternaria	Alternaria angustiovoidea SH1689080.08FU	ASV01139	SH1644396.08FU	Lectera	Lectera capsici SH1644396.08FU	soil
0.378	ASV00423	SH1547164.08FU	Coniothyrium	Coniothyrium aleuritis SH1547164.08FU	ASV00114	SH1177658.08FU	Truncatella	Truncatella angustata SH1177658.08FU	soil
0.053	ASV01347	SH1547079.08FU	Didymella	Didymella sp.	ASV00084	SH1555330.08FU	Pleurophoma	Pleurophoma sp.	soil
0.143	ASV01209	SH1643335.08FU	Chaetosphaeronema	Chaetosphaeronema sp.	ASV00239	SH2311583.08FU	Botrytis	Botrytis californica SH2311583.08FU	soil
0.322	ASV00369	SH1555969.08FU	Fusariella	Fusariella sp.	ASV00233	SH1574537.08FU	Dactylonectria	Dactylonectria macrodidyma SH1574537.08FU	soil
0.079	ASV00084	SH1555330.08FU	Pleurophoma	Pleurophoma sp.	ASV00839	SH1610181.08FU	Fusarium	fusarium sp.	soil
0.079	ASV01347	SH1547079.08FU	Didymella	Didymella sp.	ASV00249	SH1561532.08FU	Volutella	Volutella sp.	soil
0.208	ASV01775	SH1573220.08FU	Periconia	Periconia sp.	ASV00160	SH2255649.08FU	Pilidiella	Pilidiella diplodiella SH2255649.08FU	soil
0.208	ASV00966	SH1547079.08FU	Didymella	Didymella sp.	ASV00160	SH2255649.08FU	Pilidiella	Pilidiella diplodiella SH2255649.08FU	soil
0.207	ASV00958	SH1610181.08FU	Fusarium	Fusarium sp.	ASV00099	SH2232071.08FU	Didymella	Didymella keratinophila SH2232071.08FU	soil
0.208	ASV00839	SH1610181.08FU	Fusarium	Fusarium sp.	ASV00571	SH1572652.08FU	Fusarium	Fusarium proliferatum SH1572652.08FU	soil
0.053	ASV00775	SH1561532.08FU	Volutella	Volutella sp.	ASV00966	SH1547079.08FU	Didymella	Didymella sp.	soil
0.053	ASV00775	SH1561532.08FU	Volutella	Volutella sp.	ASV01775	SH1573220.08FU	Periconia	Periconia sp.	soil
0.053	ASV01482	SH1643335.08FU	Chaetosphaeronema	Chaetosphaeronema sp.	ASV00350	SH2590352.08FU	Stemphylium	Stemphylium globuliferum SH2590352.08FU	soil
0.053	ASV01139	SH1644396.08FU	Lectera	Lectera capsici SH1644396.08FU	ASV00350	SH2590352.08FU	Stemphylium	Stemphylium globuliferum SH2590352.08FU	soil
0.053	ASV00775	SH1561532.08FU	Volutella	Volutella sp.	ASV00350	SH2590352.08FU	Stemphylium	Stemphylium globuliferum SH2590352.08FU	soil
0.078	ASV00257	SH2590352.08FU	Stemphylium	Stemphylium globuliferum SH2590352.08FU	ASV00207	SH1561532.08FU	Volutella	Volutella sp.	soil
0.277	ASV00328	SH1547164.08FU	Coniothyrium	Coniothyrium aleuritis SH1547164.08FU	ASV00571	SH1572652.08FU	Fusarium	Fusarium proliferatum SH1572652.08FU	soil
0.208	ASV00257	SH2590352.08FU	Stemphylium	Stemphylium globuliferum SH2590352.08FU	ASV00052	SH1546323.08FU	Fusarium	Gibberella tricincta SH1546323.08FU	soil
0.036	ASV00574	SH1517410.08FU	Coniosporium	Coniosporium sp.	ASV01295	SH1567483.08FU	Fusarium	Fusarium sporotrichioides SH1567483.08FU	soil
0.143	ASV00249	SH1561532.08FU	Volutella	Volutella sp.	ASV00490	SH1555969.08FU	Fusariella	Fusariella sp.	soil
0.129	ASV01139	SH1644396.08FU	Lectera	Lectera capsici SH1644396.08FU	ASV00233	SH1574537.08FU	Dactylonectria	Dactylonectria macrodidyma SH1574537.08FU	soil
0.105	ASV02015	SH1614481.08FU	Acicuseptoria	Acicu21Septoria rumicis SH1614481.08FU	ASV00300	SH2311583.08FU	Botrytis	Botrytis californica SH2311583.08FU	soil
0.054	ASV01512	SH1649807.08FU	Pseudocoleophoma	Pseudocoleophoma polygonicola SH1649807.08FU	ASV00249	SH1561532.08FU	Volutella	Volutella sp.	soil
0.25	ASV00566	SH1563343.08FU	Plectosphaerella	Plectosphaerella sp.	ASV00676	SH2228336.08FU	Fusarium	Fusarium solani SH2228336.08FU	soil
0.404	ASV00239	SH2311583.08FU	Botrytis	Botrytis californica SH2311583.08FU	ASV00074	SH2232071.08FU	Didymella	Didymella keratinophila SH2232071.08FU	soil
0.193	ASV01775	SH1573220.08FU	Periconia	Periconia sp.	ASV00233	SH1574537.08FU	Dactylonectria	Dactylonectria macrodidyma SH1574537.08FU	soil
0.193	ASV00966	SH1547079.08FU	Didymella	Didymella sp.	ASV00233	SH1574537.08FU	Dactylonectria	Dactylonectria macrodidyma SH1574537.08FU	soil
0.175	ASV00653	SH1643335.08FU	Chaetosphaeronema	Chaetosphaeronema sp.	ASV00561	SH1656481.08FU	Neonectria	Neonectria candida SH1656481.08FU	soil
0.07	ASV00775	SH1561532.08FU	Volutella	Volutella sp.	ASV00566	SH1563343.08FU	Plectosphaerella	Plectosphaerella sp.	soil
0.098	ASV00002	SH1615013.08FU	Phaeomoniella	Phaeomoniella chlamydospora SH1615013.08FU	ASV00423	SH1547164.08FU	Coniothyrium	Coniothyrium aleuritis SH1547164.08FU	soil
0.169	ASV00084	SH1555330.08FU	Pleurophoma	Pleurophoma sp.	ASV00160	SH2255649.08FU	Pilidiella	Pilidiella diplodiella SH2255649.08FU	soil
0.147	ASV00873	SH1644396.08FU	Lectera	Lectera capsici SH1644396.08FU	ASV00561	SH1656481.08FU	Neonectria	Neonectria candida SH1656481.08FU	soil
0.114	ASV00618	SH1838164.08FU	Alpinaria	Alpinaria rhododendri SH1838164.08FU	ASV00048	SH1689080.08FU	Alternaria	Alternaria angustiovoidea SH1689080.08FU	soil
0.107	ASV01347	SH1547079.08FU	Didymella	Didymella sp.	ASV00369	SH1555969.08FU	Fusariella	Fusariella sp.	soil
0.107	ASV01209	SH1643335.08FU	Chaetosphaeronema	Chaetosphaeronema sp.	ASV00369	SH1555969.08FU	Fusariella	fusarium sp.	soil
0.361	ASV00109	SH1644397.08FU	Plectosphaerella	Plectosphaerella delsorboi SH1644397.08FU	ASV00606	SH2228336.08FU	Fusarium	Fusarium solani SH2228336.08FU	soil
0.18	ASV01754	SH1511104.08FU	Setophoma	Setophoma terrestris SH1511104.08FU	ASV00029	SH1689080.08FU	Alternaria	Alternaria angustiovoidea SH1689080.08FU	soil
0.118	ASV01151	SH1649807.08FU	Pseudocoleophoma	Pseudocoleophoma polygonicola SH1649807.08FU	ASV00676	SH2228336.08FU	Fusarium	Fusarium solani SH2228336.08FU	soil
0.118	ASV01151	SH1649807.08FU	Pseudocoleophoma	Pseudocoleophoma polygonicola SH1649807.08FU	ASV00606	SH2228336.08FU	Fusarium	Fusarium solani SH2228336.08FU	soil
0.073	ASV00909	SH1561532.08FU	Volutella	Volutella sp.	ASV00369	SH1555969.08FU	Fusariella	Fusariella sp.	soil
0.073	ASV01512	SH1649807.08FU	Pseudocoleophoma	Pseudocoleophoma polygonicola SH1649807.08FU	ASV00369	SH1555969.08FU	Fusariella	Fusariella sp.	soil
0.382	ASV00459	SH1656481.08FU	Neonectria	Neonectria candida SH1656481.08FU	ASV00418	SH1572652.08FU	Fusarium	Fusarium proliferatum SH1572652.08FU	soil
0.145	ASV01774	SH2232071.08FU	Didymella	Didymella keratinophila SH2232071.08FU	ASV00001	SH2131097.08FU	Diplodia	Diplodia scrobiculata SH2131097.08FU	soil
0.145	ASV01513	SH2232071.08FU	Didymella	Didymella keratinophila SH2232071.08FU	ASV00001	SH2131097.08FU	Diplodia	Diplodia scrobiculata SH2131097.08FU	soil
0.145	ASV01139	SH1644396.08FU	Lectera	Lectera capsici SH1644396.08FU	ASV00001	SH2131097.08FU	Diplodia	Diplodia scrobiculata SH2131097.08FU	soil
0.186	ASV01347	SH1547079.08FU	Didymella	Didymella sp.	ASV00068	SH1546323.08FU	Fusarium	Gibberella tricincta SH1546323.08FU	soil
0.186	ASV01209	SH1643335.08FU	Chaetosphaeronema	Chaetosphaeronema sp.	ASV00068	SH1546323.08FU	Fusarium	Gibberella tricincta SH1546323.08FU	soil
0.186	ASV00118	SH1555330.08FU	Pleurophoma	Pleurophoma sp.	ASV00068	SH1546323.08FU	Fusarium	Gibberella tricincta SH1546323.08FU	soil
0.186	ASV00084	SH1555330.08FU	Pleurophoma	Pleurophoma sp.	ASV00068	SH1546323.08FU	Fusarium	Gibberella tricincta SH1546323.08FU	soil
0.043	ASV01570	SH1574537.08FU	Dactylonectria	Dactylonectria macrodidyma SH1574537.08FU	ASV01295	SH1567483.08FU	Fusarium	Fusarium sporotrichioides SH1567483.08FU	soil
0.387	ASV00328	SH1547164.08FU	Coniothyrium	Coniothyrium aleuritis SH1547164.08FU	ASV00114	SH1177658.08FU	Truncatella	Truncatella angustata SH1177658.08FU	soil
0.036	ASV01512	SH1649807.08FU	Pseudocoleophoma	Pseudocoleophoma polygonicola SH1649807.08FU	ASV01305	SH1574537.08FU	Dactylonectria	Dactylonectria macrodidyma SH1574537.08FU	soil
0.108	ASV01783	SH1643335.08FU	Chaetosphaeronema	Chaetosphaeronema sp.	ASV00074	SH2232071.08FU	Didymella	Didymella keratinophila SH2232071.08FU	soil
0.108	ASV00859	SH1838164.08FU	Alpinaria	Alpinaria rhododendri SH1838164.08FU	ASV00074	SH2232071.08FU	Didymella	Didymella keratinophila SH2232071.08FU	soil
0.036	ASV00909	SH1561532.08FU	Volutella	Volutella sp.	ASV00084	SH1555330.08FU	Pleurophoma	Pleurophoma sp.	soil
0.036	ASV01512	SH1649807.08FU	Pseudocoleophoma	Pseudocoleophoma polygonicola SH1649807.08FU	ASV00118	SH1555330.08FU	Pleurophoma	Pleurophoma sp.	soil
0.036	ASV00344	SH3566168.08FU	Monographella	Monographella sp.	ASV00084	SH1555330.08FU	Pleurophoma	Pleurophoma sp.	soil
0.372	ASV00328	SH1547164.08FU	Coniothyrium	Coniothyrium aleuritis SH1547164.08FU	ASV00068	SH1546323.08FU	Fusarium	Fusarium sp.	soil
0.102	ASV01482	SH1643335.08FU	Chaetosphaeronema	Chaetosphaeronema sp.	ASV00109	SH1644397.08FU	Plectosphaerella	Plectosphaerella delsorboi SH1644397.08FU	soil
0.044	ASV00909	SH1561532.08FU	Volutella	Volutella sp.	ASV01775	SH1573220.08FU	Periconia	Periconia sp.	soil
0.299	ASV00423	SH1547164.08FU	Coniothyrium	Coniothyrium aleuritis SH1547164.08FU	ASV00418	SH1572652.08FU	Fusarium	Fusarium proliferatum SH1572652.08FU	soil
0.299	ASV00301	SH1574537.08FU	Dactylonectria	Dactylonectria macrodidyma SH1574537.08FU	ASV00418	SH1572652.08FU	Fusarium	Fusarium proliferatum SH1572652.08FU	soil
0.359	ASV00300	SH2311583.08FU	Botrytis	Botrytis californica SH2311583.08FU	ASV00571	SH1572652.08FU	Fusarium	Fusarium proliferatum SH1572652.08FU	soil
0.229	ASV00839	SH1610181.08FU	Fusarium	Fusarium sp.	ASV00418	SH1572652.08FU	Fusarium	Fusarium proliferatum SH1572652.08FU	soil
0.229	ASV00839	SH1610181.08FU	Fusarium	Fusarium sp.	ASV00606	SH2228336.08FU	Fusarium	Fusarium solani SH2228336.08FU	soil
0.229	ASV00249	SH1561532.08FU	Volutella	Volutella sp.	ASV00418	SH1572652.08FU	Fusarium	Fusarium proliferatum SH1572652.08FU	soil
0.094	ASV01459	SH1573220.08FU	Periconia	Periconia sp.	ASV00653	SH1643335.08FU	Chaetosphaeronema	Chaetosphaeronema sp.	soil
0.059	ASV01295	SH1567483.08FU	Fusarium	Fusarium sporotrichioides SH1567483.08FU	ASV00873	SH1644396.08FU	Lectera	Lectera capsici SH1644396.08FU	soil
0.043	ASV01139	SH1644396.08FU	Lectera	Lectera capsici SH1644396.08FU	ASV01209	SH1643335.08FU	Chaetosphaeronema	Chaetosphaeronema sp.	soil
0.043	ASV00775	SH1561532.08FU	Volutella	Volutella sp.	ASV01305	SH1574537.08FU	Dactylonectria	Dactylonectria macrodidyma SH1574537.08FU	soil
0.043	ASV00775	SH1561532.08FU	Volutella	Volutella sp.	ASV01347	SH1547079.08FU	Didymella	Didymella sp.	soil
0.217	ASV00893	SH1645235.08FU	Kabatiella	Kabatiella sp.	ASV00052	SH1546323.08FU	Fusarium	Fusarium sp.	soil
0.043	ASV01774	SH2232071.08FU	Didymella	Didymella keratinophila SH2232071.08FU	ASV01790	SH1626902.08FU	Fusicladium	Fusicladium fagi SH1626902.08FU	soil
0.043	ASV00591	SH2219021.08FU	Colletotrichum	Colletotrichum destructivum SH2219021.08FU	ASV00118	SH1555330.08FU	Pleurophoma	Pleurophoma sp.	soil
0.035	ASV01774	SH2232071.08FU	Didymella	Didymella keratinophila SH2232071.08FU	ASV00591	SH2219021.08FU	Colletotrichum	Colletotrichum destructivum SH2219021.08FU	soil
0.035	ASV01482	SH1643335.08FU	Chaetosphaeronema	Chaetosphaeronema sp.	ASV01513	SH2232071.08FU	Didymella	Didymella keratinophila SH2232071.08FU	soil
0.167	ASV00966	SH1547079.08FU	Didymella	Didymella sp.	ASV00138	SH1610189.08FU	Fusarium	Fusarium sp.	soil
0.172	ASV00249	SH1561532.08FU	Volutella	Volutella sp.	ASV00161	SH1644397.08FU	Plectosphaerella	Plectosphaerella delsorboi SH1644397.08FU	soil
0.103	ASV01151	SH1649807.08FU	Pseudocoleophoma	Pseudocoleophoma polygonicola SH1649807.08FU	ASV00099	SH2232071.08FU	Didymella	Didymella keratinophila SH2232071.08FU	soil
0.118	ASV01295	SH1567483.08FU	Fusarium	Fusarium sporotrichioides SH1567483.08FU	ASV00561	SH1656481.08FU	Neonectria	Neonectria candida SH1656481.08FU	soil
0.482	ASV00239	SH2311583.08FU	Botrytis	Botrytis californica SH2311583.08FU	ASV00001	SH2131097.08FU	Diplodia	Diplodia scrobiculata SH2131097.08FU	soil
0.099	ASV01674	SH2104996.08FU	Discosia	Discosia pseudoartocreas SH2104996.08FU	ASV00161	SH1644397.08FU	Plectosphaerella	Plectosphaerella delsorboi SH1644397.08FU	soil
0.194	ASV00627	SH1643335.08FU	Chaetosphaeronema	Chaetosphaeronema sp.	ASV00099	SH2232071.08FU	Didymella	Didymella keratinophila SH2232071.08FU	soil
0.514	ASV00676	SH2228336.08FU	Fusarium	Fusarium solani SH2228336.08FU	ASV00001	SH2131097.08FU	Diplodia	Diplodia scrobiculata SH2131097.08FU	soil
0.085	ASV00873	SH1644396.08FU	Lectera	Lectera capsici SH1644396.08FU	ASV00207	SH1561532.08FU	Volutella	Volutella sp.	soil
0.052	ASV01178	SH2311583.08FU	Botrytis	Botrytis californica SH2311583.08FU	ASV00627	SH1643335.08FU	Chaetosphaeronema	Chaetosphaeronema sp.	soil
0.095	ASV01347	SH1547079.08FU	Didymella	Didymella sp.	ASV00490	SH1555969.08FU	Fusariella	Fusariella sp.	soil
0.133	ASV02015	SH1614481.08FU	Acicuseptoria	Acicu21Septoria rumicis SH1614481.08FU	ASV00029	SH1689080.08FU	Alternaria	Alternaria angustiovoidea SH1689080.08FU	soil
0.206	ASV00257	SH2590352.08FU	Stemphylium	Stemphylium globuliferum SH2590352.08FU	ASV00155	SH1177658.08FU	Truncatella	Truncatella angustata SH1177658.08FU	soil
0.206	ASV00017	SH1861154.08FU	Botryosphaeria	Botryosphaeria stevensii SH1861154.08FU	ASV00155	SH1177658.08FU	Truncatella	Truncatella angustata SH1177658.08FU	soil
0.237	ASV00350	SH2590352.08FU	Stemphylium	Stemphylium globuliferum SH2590352.08FU	ASV00114	SH1177658.08FU	Truncatella	Truncatella angustata SH1177658.08FU	soil
0.195	ASV00653	SH1643335.08FU	Chaetosphaeronema	Chaetosphaeronema sp.	ASV00571	SH1572652.08FU	Fusarium	Fusarium proliferatum SH1572652.08FU	soil
0.188	ASV00789	SH1643335.08FU	Chaetosphaeronema	Chaetosphaeronema sp.	ASV00074	SH2232071.08FU	Didymella	Didymella keratinophila SH2232071.08FU	soil
0.283	ASV00839	SH1610181.08FU	Fusarium	Fusarium sp.	ASV00120	SH2255649.08FU	Pilidiella	Pilidiella diplodiella SH2255649.08FU	soil
0.153	ASV01347	SH1547079.08FU	Didymella	Didymella sp.	ASV00606	SH2228336.08FU	Fusarium	Fusarium solani SH2228336.08FU	soil
0.153	ASV00084	SH1555330.08FU	Pleurophoma	Pleurophoma sp.	ASV00676	SH2228336.08FU	Fusarium	Fusarium solani SH2228336.08FU	soil
0.153	ASV01305	SH1574537.08FU	Dactylonectria	Dactylonectria macrodidyma SH1574537.08FU	ASV00418	SH1572652.08FU	Fusarium	Fusarium proliferatum SH1572652.08FU	soil
0.153	ASV01305	SH1574537.08FU	Dactylonectria	Dactylonectria macrodidyma SH1574537.08FU	ASV00676	SH2228336.08FU	Fusarium	Fusarium solani SH2228336.08FU	soil
0.195	ASV00824	SH1643335.08FU	Chaetosphaeronema	Chaetosphaeronema sp.	ASV00068	SH1546323.08FU	Fusarium	Fusarium sp.	soil
0.214	ASV00958	SH1610181.08FU	Fusarium	Fusarium sp.	ASV00571	SH1572652.08FU	Fusarium	Fusarium proliferatum SH1572652.08FU	soil
0.232	ASV00653	SH1643335.08FU	Chaetosphaeronema	Chaetosphaeronema sp.	ASV00004	SH2131097.08FU	Diplodia	Diplodia scrobiculata SH2131097.08FU	soil
0.093	ASV00873	SH1644396.08FU	Lectera	Lectera capsici SH1644396.08FU	ASV00249	SH1561532.08FU	Volutella	Volutella sp.	soil
0.136	ASV01674	SH2104996.08FU	Discosia	Discosia pseudoartocreas SH2104996.08FU	ASV00233	SH1574537.08FU	Dactylonectria	Dactylonectria macrodidyma SH1574537.08FU	soil
0.418	ASV00109	SH1644397.08FU	Plectosphaerella	Plectosphaerella delsorboi SH1644397.08FU	ASV00001	SH2131097.08FU	Diplodia	Diplodia scrobiculata SH2131097.08FU	soil
0.177	ASV00824	SH1643335.08FU	Chaetosphaeronema	Chaetosphaeronema sp.	ASV00160	SH2255649.08FU	Pilidiella	Pilidiella diplodiella SH2255649.08FU	soil
0.208	ASV00207	SH1561532.08FU	Volutella	Volutella sp.	ASV00418	SH1572652.08FU	Fusarium	Fusarium proliferatum SH1572652.08FU	soil
0.059	ASV00775	SH1561532.08FU	Volutella	Volutella sp.	ASV00776	SH1563343.08FU	Plectosphaerella	Plectosphaerella sp.	soil
0.059	ASV01139	SH1644396.08FU	Lectera	Lectera capsici SH1644396.08FU	ASV00207	SH1561532.08FU	Volutella	Volutella sp.	soil
0.132	ASV00966	SH1547079.08FU	Didymella	Didymella sp.	ASV00369	SH1555969.08FU	Fusariella	Fusariella sp.	soil
0.132	ASV00350	SH2590352.08FU	Stemphylium	Stemphylium globuliferum SH2590352.08FU	ASV00369	SH1555969.08FU	Fusariella	Fusariella sp.	soil
0.122	ASV01783	SH1643335.08FU	Chaetosphaeronema	Chaetosphaeronema sp.	ASV00048	SH1689080.08FU	Alternaria	Alternaria angustiovoidea SH1689080.08FU	soil
0.122	ASV00859	SH1838164.08FU	Alpinaria	Alpinaria rhododendri SH1838164.08FU	ASV00048	SH1689080.08FU	Alternaria	Alternaria angustiovoidea SH1689080.08FU	soil
0.226	ASV00873	SH1644396.08FU	Lectera	Lectera capsici SH1644396.08FU	ASV00052	SH1546323.08FU	Fusarium	Fusarium sp.	soil
0.13	ASV00207	SH1561532.08FU	Volutella	Volutella sp.	ASV00490	SH1555969.08FU	Fusariella	Fusariella sp.	soil
0.373	ASV00423	SH1547164.08FU	Coniothyrium	Coniothyrium aleuritis SH1547164.08FU	ASV00052	SH1546323.08FU	Fusarium	Fusarium sp.	soil
0.373	ASV00301	SH1574537.08FU	Dactylonectria	Dactylonectria macrodidyma SH1574537.08FU	ASV00052	SH1546323.08FU	Fusarium	Fusarium sp.	soil
0.069	ASV00671	SH1517410.08FU	Coniosporium	Coniosporium sp.	ASV00490	SH1555969.08FU	Fusariella	Fusariella sp.	soil
0.034	ASV01178	SH2311583.08FU	Botrytis	Botrytis californica SH2311583.08FU	ASV01250	SH2104996.08FU	Discosia	Discosia pseudoartocreas SH2104996.08FU	soil
0.049	ASV01500	SH1643335.08FU	Chaetosphaeronema	Chaetosphaeronema sp.	ASV01452	SH1511104.08FU	Setophoma	Setophoma terrestris SH1511104.08FU	soil
0.111	ASV01482	SH1643335.08FU	Chaetosphaeronema	Chaetosphaeronema sp.	ASV00300	SH2311583.08FU	Botrytis	Botrytis californica SH2311583.08FU	soil
0.111	ASV00591	SH2219021.08FU	Colletotrichum	Colletotrichum destructivum SH2219021.08FU	ASV00300	SH2311583.08FU	Botrytis	Botrytis californica SH2311583.08FU	soil
0.111	ASV01482	SH1643335.08FU	Chaetosphaeronema	Chaetosphaeronema sp.	ASV00138	SH1610189.08FU	Fusarium	Fusarium sp.	soil
0.258	ASV00566	SH1563343.08FU	Plectosphaerella	Plectosphaerella sp.	ASV00233	SH1574537.08FU	Dactylonectria	Dactylonectria macrodidyma SH1574537.08FU	soil
0.101	ASV01151	SH1649807.08FU	Pseudocoleophoma	Pseudocoleophoma polygonicola SH1649807.08FU	ASV00459	SH1656481.08FU	Neonectria	Neonectria candida SH1656481.08FU	soil
0.075	ASV01295	SH1567483.08FU	Fusarium	Fusarium sporotrichioides SH1567483.08FU	ASV00839	SH1610181.08FU	Fusarium	Fusarium sp.	soil
0.271	ASV00627	SH1643335.08FU	Chaetosphaeronema	Chaetosphaeronema sp.	ASV00068	SH1546323.08FU	Fusarium	Fusarium sp.	soil
0.591	ASV00004	SH2131097.08FU	Diplodia	Diplodia scrobiculata SH2131097.08FU	ASV00120	SH2255649.08FU	Pilidiella	Pilidiella diplodiella SH2255649.08FU	soil
0.05	ASV01151	SH1649807.08FU	Pseudocoleophoma	Pseudocoleophoma polygonicola SH1649807.08FU	ASV00350	SH2590352.08FU	Stemphylium	Stemphylium globuliferum SH2590352.08FU	soil
0.591	ASV00004	SH2131097.08FU	Diplodia	Diplodia scrobiculata SH2131097.08FU	ASV00155	SH1177658.08FU	Truncatella	Truncatella angustata SH1177658.08FU	soil
0.057	ASV01347	SH1547079.08FU	Didymella	Didymella sp.	ASV00017	SH1861154.08FU	Botryosphaeria	Botryosphaeria stevensii SH1861154.08FU	soil
0.057	ASV01209	SH1643335.08FU	Chaetosphaeronema	Chaetosphaeronema sp.	ASV00017	SH1861154.08FU	Botryosphaeria	Botryosphaeria stevensii SH1861154.08FU	soil
0.172	ASV00257	SH2590352.08FU	Stemphylium	Stemphylium globuliferum SH2590352.08FU	ASV00233	SH1574537.08FU	Dactylonectria	Dactylonectria macrodidyma SH1574537.08FU	soil
0.101	ASV00776	SH1563343.08FU	Plectosphaerella	Plectosphaerella sp.	ASV00653	SH1643335.08FU	Chaetosphaeronema	Chaetosphaeronema sp.	soil
0.042	ASV01783	SH1643335.08FU	Chaetosphaeronema	Chaetosphaeronema sp.	ASV01452	SH1511104.08FU	Setophoma	Setophoma terrestris SH1511104.08FU	soil
0.246	ASV00789	SH1643335.08FU	Chaetosphaeronema	Chaetosphaeronema sp.	ASV00114	SH1177658.08FU	Truncatella	Truncatella angustata SH1177658.08FU	soil
0.215	ASV00627	SH1643335.08FU	Chaetosphaeronema	Chaetosphaeronema sp.	ASV00074	SH2232071.08FU	Didymella	Didymella keratinophila SH2232071.08FU	soil
0.236	ASV00958	SH1610181.08FU	Fusarium	Fusarium sp.	ASV00418	SH1572652.08FU	Fusarium	Fusarium proliferatum SH1572652.08FU	soil
0.291	ASV00958	SH1610181.08FU	Fusarium	Fusarium sp.	ASV00120	SH2255649.08FU	Pilidiella	Pilidiella diplodiella SH2255649.08FU	soil
0.057	ASV00002	SH1615013.08FU	Phaeomoniella	Phaeomoniella chlamydospora SH1615013.08FU	ASV00893	SH1645235.08FU	Kabatiella	Kabatiella sp.	soil
0.041	ASV01482	SH1643335.08FU	Chaetosphaeronema	Chaetosphaeronema sp.	ASV00024	SH1861154.08FU	Botryosphaeria	Botryosphaeria stevensii SH1861154.08FU	soil
0.041	ASV01774	SH2232071.08FU	Didymella	Didymella keratinophila SH2232071.08FU	ASV00024	SH1861154.08FU	Botryosphaeria	Botryosphaeria stevensii SH1861154.08FU	soil
0.041	ASV01513	SH2232071.08FU	Didymella	Didymella keratinophila SH2232071.08FU	ASV00024	SH1861154.08FU	Botryosphaeria	Botryosphaeria stevensii SH1861154.08FU	soil
0.041	ASV01139	SH1644396.08FU	Lectera	Lectera capsici SH1644396.08FU	ASV00024	SH1861154.08FU	Botryosphaeria	Botryosphaeria stevensii SH1861154.08FU	soil
0.041	ASV00591	SH2219021.08FU	Colletotrichum	Colletotrichum destructivum SH2219021.08FU	ASV00024	SH1861154.08FU	Botryosphaeria	Botryosphaeria stevensii SH1861154.08FU	soil
0.041	ASV01139	SH1644396.08FU	Lectera	Lectera capsici SH1644396.08FU	ASV01295	SH1567483.08FU	Fusarium	Fusarium sporotrichioides SH1567483.08FU	soil
0.041	ASV01513	SH2232071.08FU	Didymella	Didymella keratinophila SH2232071.08FU	ASV02222	SH1626902.08FU	Fusicladium	Fusicladium fagi SH1626902.08FU	soil
0.041	ASV01513	SH2232071.08FU	Didymella	Didymella keratinophila SH2232071.08FU	ASV00002	SH1615013.08FU	Phaeomoniella	Phaeomoniella chlamydospora SH1615013.08FU	soil
0.07	ASV01512	SH1649807.08FU	Pseudocoleophoma	Pseudocoleophoma polygonicola SH1649807.08FU	ASV00301	SH1574537.08FU	Dactylonectria	Dactylonectria macrodidyma SH1574537.08FU	soil
0.128	ASV00002	SH1615013.08FU	Phaeomoniella	Phaeomoniella chlamydospora SH1615013.08FU	ASV00099	SH2232071.08FU	Didymella	Didymella keratinophila SH2232071.08FU	soil
0.104	ASV00859	SH1838164.08FU	Alpinaria	Alpinaria rhododendri SH1838164.08FU	ASV00239	SH2311583.08FU	Botrytis	Botrytis californica SH2311583.08FU	soil
0.458	ASV00300	SH2311583.08FU	Botrytis	Botrytis californica SH2311583.08FU	ASV00001	SH2131097.08FU	Diplodia	Diplodia scrobiculata SH2131097.08FU	soil
0.074	ASV01209	SH1643335.08FU	Chaetosphaeronema	Chaetosphaeronema sp.	ASV00653	SH1643335.08FU	Chaetosphaeronema	Chaetosphaeronema sp.	soil
0.049	ASV01774	SH2232071.08FU	Didymella	Didymella keratinophila SH2232071.08FU	ASV00893	SH1645235.08FU	Kabatiella	Kabatiella sp.	soil
0.203	ASV00257	SH2590352.08FU	Stemphylium	Stemphylium globuliferum SH2590352.08FU	ASV00068	SH1546323.08FU	Fusarium	Fusarium sp.	soil
0.445	ASV00300	SH2311583.08FU	Botrytis	Botrytis californica SH2311583.08FU	ASV00029	SH1689080.08FU	Alternaria	Alternaria angustiovoidea SH1689080.08FU	soil
0.065	ASV00824	SH1643335.08FU	Chaetosphaeronema	Chaetosphaeronema sp.	ASV00873	SH1644396.08FU	Lectera	Lectera capsici SH1644396.08FU	soil
0.482	ASV00300	SH2311583.08FU	Botrytis	Botrytis californica SH2311583.08FU	ASV00068	SH1546323.08FU	Fusarium	Fusarium sp.	soil
0.082	ASV00966	SH1547079.08FU	Didymella	Didymella sp.	ASV01459	SH1573220.08FU	Periconia	Periconia sp.	soil
0.033	ASV01151	SH1649807.08FU	Pseudocoleophoma	Pseudocoleophoma polygonicola SH1649807.08FU	ASV00591	SH2219021.08FU	Colletotrichum	Colletotrichum destructivum SH2219021.08FU	soil
0.234	ASV00966	SH1547079.08FU	Didymella	Didymella sp.	ASV00052	SH1546323.08FU	Fusarium	Fusarium sp.	soil
0.234	ASV00350	SH2590352.08FU	Stemphylium	Stemphylium globuliferum SH2590352.08FU	ASV00052	SH1546323.08FU	Fusarium	Fusarium sp.	soil
0.026	ASV01178	SH2311583.08FU	Botrytis	Botrytis californica SH2311583.08FU	ASV00859	SH1838164.08FU	Alpinaria	Alpinaria rhododendri SH1838164.08FU	soil
0.026	ASV01178	SH2311583.08FU	Botrytis	Botrytis californica SH2311583.08FU	ASV01783	SH1643335.08FU	Chaetosphaeronema	Chaetosphaeronema sp.	soil
0.091	ASV00350	SH2590352.08FU	Stemphylium	Stemphylium globuliferum SH2590352.08FU	ASV00653	SH1643335.08FU	Chaetosphaeronema	Chaetosphaeronema sp.	soil
0.026	ASV00909	SH1561532.08FU	Volutella	Volutella sp.	ASV00671	SH1517410.08FU	Coniosporium	Coniosporium sp.	soil
0.026	ASV01512	SH1649807.08FU	Pseudocoleophoma	Pseudocoleophoma polygonicola SH1649807.08FU	ASV00671	SH1517410.08FU	Coniosporium	Coniosporium sp.	soil
0.026	ASV01512	SH1649807.08FU	Pseudocoleophoma	Pseudocoleophoma polygonicola SH1649807.08FU	ASV00574	SH1517410.08FU	Coniosporium	Coniosporium sp.	soil
0.026	ASV00909	SH1561532.08FU	Volutella	Volutella sp.	ASV02489	SH2232071.08FU	Didymella	Didymella keratinophila SH2232071.08FU	soil
0.026	ASV01512	SH1649807.08FU	Pseudocoleophoma	Pseudocoleophoma polygonicola SH1649807.08FU	ASV02489	SH2232071.08FU	Didymella	Didymella keratinophila SH2232071.08FU	soil
0.107	ASV01674	SH2104996.08FU	Discosia	Discosia pseudoartocreas SH2104996.08FU	ASV00109	SH1644397.08FU	Plectosphaerella	Plectosphaerella delsorboi SH1644397.08FU	soil
0.433	ASV00300	SH2311583.08FU	Botrytis	Botrytis californica SH2311583.08FU	ASV00048	SH1689080.08FU	Alternaria	Alternaria angustiovoidea SH1689080.08FU	soil
0.09	ASV02489	SH2232071.08FU	Didymella	Didymella keratinophila SH2232071.08FU	ASV00561	SH1656481.08FU	Neonectria	Neonectria candida SH1656481.08FU	soil
0.634	ASV00001	SH2131097.08FU	Diplodia	Diplodia scrobiculata SH2131097.08FU	ASV00120	SH2255649.08FU	Pilidiella	Pilidiella diplodiella SH2255649.08FU	soil
0.431	ASV00074	SH2232071.08FU	Didymella	Didymella keratinophila SH2232071.08FU	ASV00418	SH1572652.08FU	Fusarium	Fusarium proliferatum SH1572652.08FU	soil
0.431	ASV00074	SH2232071.08FU	Didymella	Didymella keratinophila SH2232071.08FU	ASV00676	SH2228336.08FU	Fusarium	Fusarium solani SH2228336.08FU	soil
0.431	ASV00074	SH2232071.08FU	Didymella	Didymella keratinophila SH2232071.08FU	ASV00606	SH2228336.08FU	Fusarium	Fusarium solani SH2228336.08FU	soil
0.033	ASV02489	SH2232071.08FU	Didymella	Didymella keratinophila SH2232071.08FU	ASV01570	SH1574537.08FU	Dactylonectria	Dactylonectria macrodidyma SH1574537.08FU	soil
0.033	ASV00574	SH1517410.08FU	Coniosporium	Coniosporium sp.	ASV01570	SH1574537.08FU	Dactylonectria	Dactylonectria macrodidyma SH1574537.08FU	soil
0.188	ASV01775	SH1573220.08FU	Periconia	Periconia sp.	ASV00676	SH2228336.08FU	Fusarium	Fusarium solani SH2228336.08FU	soil
0.195	ASV00893	SH1645235.08FU	Kabatiella	Kabatiella sp.	ASV00029	SH1689080.08FU	Alternaria	Alternaria angustiovoidea SH1689080.08FU	soil
0.495	ASV00300	SH2311583.08FU	Botrytis	Botrytis californica SH2311583.08FU	ASV00052	SH1546323.08FU	Fusarium	Fusarium sp.	soil
0.365	ASV00099	SH2232071.08FU	Didymella	Didymella keratinophila SH2232071.08FU	ASV00239	SH2311583.08FU	Botrytis	Botrytis californica SH2311583.08FU	soil
0.064	ASV00118	SH1555330.08FU	Pleurophoma	Pleurophoma sp.	ASV00966	SH1547079.08FU	Didymella	Didymella sp.	soil
0.064	ASV01305	SH1574537.08FU	Dactylonectria	Dactylonectria macrodidyma SH1574537.08FU	ASV01775	SH1573220.08FU	Periconia	Periconia sp.	soil
0.086	ASV01774	SH2232071.08FU	Didymella	Didymella keratinophila SH2232071.08FU	ASV00328	SH1547164.08FU	Coniothyrium	Coniothyrium aleuritis SH1547164.08FU	soil
0.16	ASV01754	SH1511104.08FU	Setophoma	Setophoma terrestris SH1511104.08FU	ASV00418	SH1572652.08FU	Fusarium	Fusarium proliferatum SH1572652.08FU	soil
0.109	ASV01482	SH1643335.08FU	Chaetosphaeronema	Chaetosphaeronema sp.	ASV00099	SH2232071.08FU	Didymella	Didymella keratinophila SH2232071.08FU	soil
0.109	ASV01139	SH1644396.08FU	Lectera	Lectera capsici SH1644396.08FU	ASV00099	SH2232071.08FU	Didymella	Didymella keratinophila SH2232071.08FU	soil
0.109	ASV00591	SH2219021.08FU	Colletotrichum	Colletotrichum destructivum SH2219021.08FU	ASV00099	SH2232071.08FU	Didymella	Didymella keratinophila SH2232071.08FU	soil
0.303	ASV00369	SH1555969.08FU	Fusariella	Fusariella sp.	ASV00074	SH2232071.08FU	Didymella	Didymella keratinophila SH2232071.08FU	soil
0.464	ASV00074	SH2232071.08FU	Didymella	Didymella keratinophila SH2232071.08FU	ASV00004	SH2131097.08FU	Diplodia	Diplodia scrobiculata SH2131097.08FU	soil
0.078	ASV00671	SH1517410.08FU	Coniosporium	Coniosporium sp.	ASV00369	SH1555969.08FU	Fusariella	Fusariella sp.	soil
0.048	ASV00002	SH1615013.08FU	Phaeomoniella	Phaeomoniella chlamydospora SH1615013.08FU	ASV00024	SH1861154.08FU	Botryosphaeria	Botryosphaeria stevensii SH1861154.08FU	soil
0.514	ASV00239	SH2311583.08FU	Botrytis	Botrytis californica SH2311583.08FU	ASV00120	SH2255649.08FU	Pilidiella	Pilidiella diplodiella SH2255649.08FU	soil
0.21	ASV00958	SH1610181.08FU	Fusarium	Fusarium sp.	ASV00300	SH2311583.08FU	Botrytis	Botrytis californica SH2311583.08FU	soil
0.156	ASV01452	SH1511104.08FU	Setophoma	Setophoma terrestris SH1511104.08FU	ASV00239	SH2311583.08FU	Botrytis	Botrytis californica SH2311583.08FU	soil
0.156	ASV00257	SH2590352.08FU	Stemphylium	Stemphylium globuliferum SH2590352.08FU	ASV00239	SH2311583.08FU	Botrytis	Botrytis californica SH2311583.08FU	soil
0.136	ASV01790	SH1626902.08FU	Fusicladium	Fusicladium fagi SH1626902.08FU	ASV00300	SH2311583.08FU	Botrytis	Botrytis californica SH2311583.08FU	soil
0.136	ASV01347	SH1547079.08FU	Didymella	Didymella sp.	ASV00138	SH1610189.08FU	Fusarium	fusarium sp.	soil
0.129	ASV00350	SH2590352.08FU	Stemphylium	Stemphylium globuliferum SH2590352.08FU	ASV00328	SH1547164.08FU	Coniothyrium	Coniothyrium aleuritis SH1547164.08FU	soil
0.215	ASV00653	SH1643335.08FU	Chaetosphaeronema	Chaetosphaeronema sp.	ASV00676	SH2228336.08FU	Fusarium	Fusarium solani SH2228336.08FU	soil
0.215	ASV00653	SH1643335.08FU	Chaetosphaeronema	Chaetosphaeronema sp.	ASV00606	SH2228336.08FU	Fusarium	Fusarium solani SH2228336.08FU	soil
0.169	ASV00207	SH1561532.08FU	Volutella	Volutella sp.	ASV00109	SH1644397.08FU	Plectosphaerella	Plectosphaerella delsorboi SH1644397.08FU	soil
0.093	ASV00618	SH1838164.08FU	Alpinaria	Alpinaria rhododendri SH1838164.08FU	ASV00300	SH2311583.08FU	Botrytis	Botrytis californica SH2311583.08FU	soil
0.049	ASV01512	SH1649807.08FU	Pseudocoleophoma	Pseudocoleophoma polygonicola SH1649807.08FU	ASV00207	SH1561532.08FU	Volutella	Volutella sp.	soil
0.221	ASV00958	SH1610181.08FU	Fusarium	Fusarium sp.	ASV00239	SH2311583.08FU	Botrytis	Botrytis californica SH2311583.08FU	soil
0.04	ASV02489	SH2232071.08FU	Didymella	Didymella keratinophila SH2232071.08FU	ASV00824	SH1643335.08FU	Chaetosphaeronema	Chaetosphaeronema sp.	soil
0.04	ASV00859	SH1838164.08FU	Alpinaria	Alpinaria rhododendri SH1838164.08FU	ASV01754	SH1511104.08FU	Setophoma	Setophoma terrestris SH1511104.08FU	soil
0.064	ASV01295	SH1567483.08FU	Fusarium	Fusarium sporotrichioides SH1567483.08FU	ASV01459	SH1573220.08FU	Periconia	Periconia sp.	soil
0.056	ASV01570	SH1574537.08FU	Dactylonectria	Dactylonectria macrodidyma SH1574537.08FU	ASV00966	SH1547079.08FU	Didymella	Didymella sp.	soil
0.139	ASV01139	SH1644396.08FU	Lectera	Lectera capsici SH1644396.08FU	ASV00160	SH2255649.08FU	Pilidiella	Pilidiella diplodiella SH2255649.08FU	soil
0.139	ASV00775	SH1561532.08FU	Volutella	Volutella sp.	ASV00160	SH2255649.08FU	Pilidiella	Pilidiella diplodiella SH2255649.08FU	soil
0.139	ASV00591	SH2219021.08FU	Colletotrichum	Colletotrichum destructivum SH2219021.08FU	ASV00160	SH2255649.08FU	Pilidiella	Pilidiella diplodiella SH2255649.08FU	soil
0.243	ASV00789	SH1643335.08FU	Chaetosphaeronema	Chaetosphaeronema sp.	ASV00052	SH1546323.08FU	Fusarium	Fusarium sp.	soil
0.132	ASV01570	SH1574537.08FU	Dactylonectria	Dactylonectria macrodidyma SH1574537.08FU	ASV00676	SH2228336.08FU	Fusarium	Fusarium solani SH2228336.08FU	soil
0.132	ASV01570	SH1574537.08FU	Dactylonectria	Dactylonectria macrodidyma SH1574537.08FU	ASV00606	SH2228336.08FU	Fusarium	Fusarium solani SH2228336.08FU	soil
0.148	ASV01209	SH1643335.08FU	Chaetosphaeronema	Chaetosphaeronema sp.	ASV00074	SH2232071.08FU	Didymella	Didymella keratinophila SH2232071.08FU	soil
0.148	ASV00118	SH1555330.08FU	Pleurophoma	Pleurophoma sp.	ASV00107	SH1610189.08FU	Fusarium	fusarium sp.	soil
0.148	ASV00084	SH1555330.08FU	Pleurophoma	Pleurophoma sp.	ASV00107	SH1610189.08FU	Fusarium	Fusarium sp.	soil
0.055	ASV00084	SH1555330.08FU	Pleurophoma	Pleurophoma sp.	ASV00824	SH1643335.08FU	Chaetosphaeronema	Chaetosphaeronema sp.	soil
0.055	ASV01305	SH1574537.08FU	Dactylonectria	Dactylonectria macrodidyma SH1574537.08FU	ASV00824	SH1643335.08FU	Chaetosphaeronema	Chaetosphaeronema sp.	soil
0.055	ASV00118	SH1555330.08FU	Pleurophoma	Pleurophoma sp.	ASV01754	SH1511104.08FU	Setophoma	Setophoma terrestris SH1511104.08FU	soil
0.491	ASV00571	SH1572652.08FU	Fusarium	Fusarium proliferatum SH1572652.08FU	ASV00068	SH1546323.08FU	Fusarium	Fusarium sp.	soil
0.396	ASV00300	SH2311583.08FU	Botrytis	Botrytis californica SH2311583.08FU	ASV00418	SH1572652.08FU	Fusarium	Fusarium proliferatum SH1572652.08FU	soil
0.396	ASV00138	SH1610189.08FU	Fusarium	Fusarium sp.	ASV00676	SH2228336.08FU	Fusarium	Fusarium solani SH2228336.08FU	soil
0.148	ASV01500	SH1643335.08FU	Chaetosphaeronema	Chaetosphaeronema sp.	ASV00029	SH1689080.08FU	Alternaria	Alternaria angustiovoidea SH1689080.08FU	soil
0.148	ASV01627	SH1614481.08FU	Acicuseptoria	Acicu21Septoria rumicis SH1614481.08FU	ASV00029	SH1689080.08FU	Alternaria	Alternaria angustiovoidea SH1689080.08FU	soil
0.064	ASV01570	SH1574537.08FU	Dactylonectria	Dactylonectria macrodidyma SH1574537.08FU	ASV00653	SH1643335.08FU	Chaetosphaeronema	Chaetosphaeronema sp.	soil
0.118	ASV01627	SH1614481.08FU	Acicuseptoria	Acicu21Septoria rumicis SH1614481.08FU	ASV00300	SH2311583.08FU	Botrytis	Botrytis californica SH2311583.08FU	soil
0.107	ASV01512	SH1649807.08FU	Pseudocoleophoma	Pseudocoleophoma polygonicola SH1649807.08FU	ASV00233	SH1574537.08FU	Dactylonectria	Dactylonectria macrodidyma SH1574537.08FU	soil
0.047	ASV00591	SH2219021.08FU	Colletotrichum	Colletotrichum destructivum SH2219021.08FU	ASV00257	SH2590352.08FU	Stemphylium	Stemphylium globuliferum SH2590352.08FU	soil
0.084	ASV01774	SH2232071.08FU	Didymella	Didymella keratinophila SH2232071.08FU	ASV00423	SH1547164.08FU	Coniothyrium	Coniothyrium aleuritis SH1547164.08FU	soil
0.121	ASV01139	SH1644396.08FU	Lectera	Lectera capsici SH1644396.08FU	ASV00074	SH2232071.08FU	Didymella	Didymella keratinophila SH2232071.08FU	soil
0.121	ASV00591	SH2219021.08FU	Colletotrichum	Colletotrichum destructivum SH2219021.08FU	ASV00074	SH2232071.08FU	Didymella	Didymella keratinophila SH2232071.08FU	soil
0.121	ASV01139	SH1644396.08FU	Lectera	Lectera capsici SH1644396.08FU	ASV00107	SH1610189.08FU	Fusarium	Fusarium sp.	soil
0.17	ASV00789	SH1643335.08FU	Chaetosphaeronema	Chaetosphaeronema sp.	ASV00099	SH2232071.08FU	Didymella	Didymella keratinophila SH2232071.08FU	soil
0.169	ASV01295	SH1567483.08FU	Fusarium	Fusarium sporotrichioides SH1567483.08FU	ASV00001	SH2131097.08FU	Diplodia	Diplodia scrobiculata SH2131097.08FU	soil
0.169	ASV00002	SH1615013.08FU	Phaeomoniella	Phaeomoniella chlamydospora SH1615013.08FU	ASV00001	SH2131097.08FU	Diplodia	Diplodia scrobiculata SH2131097.08FU	soil
0.169	ASV00024	SH1861154.08FU	Botryosphaeria	Botryosphaeria stevensii SH1861154.08FU	ASV00001	SH2131097.08FU	Diplodia	Diplodia scrobiculata SH2131097.08FU	soil
0.137	ASV01459	SH1573220.08FU	Periconia	Periconia sp.	ASV00369	SH1555969.08FU	Fusariella	Fusariella sp.	soil
0.127	ASV01151	SH1649807.08FU	Pseudocoleophoma	Pseudocoleophoma polygonicola SH1649807.08FU	ASV00004	SH2131097.08FU	Diplodia	Diplodia scrobiculata SH2131097.08FU	soil
0.231	ASV00350	SH2590352.08FU	Stemphylium	Stemphylium globuliferum SH2590352.08FU	ASV00155	SH1177658.08FU	Truncatella	Truncatella angustata SH1177658.08FU	soil
0.344	ASV00161	SH1644397.08FU	Plectosphaerella	Plectosphaerella delsorboi SH1644397.08FU	ASV00233	SH1574537.08FU	Dactylonectria	Dactylonectria macrodidyma SH1574537.08FU	soil
0.091	ASV00110	SH1689080.08FU	Alternaria	Alternaria angustiovoidea SH1689080.08FU	ASV00099	SH2232071.08FU	Didymella	Didymella keratinophila SH2232071.08FU	soil
0.156	ASV00207	SH1561532.08FU	Volutella	Volutella sp.	ASV00161	SH1644397.08FU	Plectosphaerella	Plectosphaerella delsorboi SH1644397.08FU	soil
0.352	ASV00490	SH1555969.08FU	Fusariella	Fusariella sp.	ASV00114	SH1177658.08FU	Truncatella	Truncatella angustata SH1177658.08FU	soil
0.111	ASV02015	SH1614481.08FU	Acicuseptoria	Acicu21Septoria rumicis SH1614481.08FU	ASV00239	SH2311583.08FU	Botrytis	Botrytis californica SH2311583.08FU	soil
0.383	ASV00300	SH2311583.08FU	Botrytis	Botrytis californica SH2311583.08FU	ASV00074	SH2232071.08FU	Didymella	Didymella keratinophila SH2232071.08FU	soil
0.039	ASV01151	SH1649807.08FU	Pseudocoleophoma	Pseudocoleophoma polygonicola SH1649807.08FU	ASV01295	SH1567483.08FU	Fusarium	Fusarium sporotrichioides SH1567483.08FU	soil
0.134	ASV00118	SH1555330.08FU	Pleurophoma	Pleurophoma sp.	ASV00099	SH2232071.08FU	Didymella	Didymella keratinophila SH2232071.08FU	soil
0.055	ASV01513	SH2232071.08FU	Didymella	Didymella keratinophila SH2232071.08FU	ASV00789	SH1643335.08FU	Chaetosphaeronema	Chaetosphaeronema sp.	soil
0.039	ASV00344	SH3566168.08FU	Monographella	Monographella sp.	ASV00257	SH2590352.08FU	Stemphylium	Stemphylium globuliferum SH2590352.08FU	soil
0.024	ASV00618	SH1838164.08FU	Alpinaria	Alpinaria rhododendri SH1838164.08FU	ASV01178	SH2311583.08FU	Botrytis	Botrytis californica SH2311583.08FU	soil
0.024	ASV00909	SH1561532.08FU	Volutella	Volutella sp.	ASV00344	SH3566168.08FU	Monographella	Monographella sp.	soil
0.047	ASV00671	SH1517410.08FU	Coniosporium	Coniosporium sp.	ASV00350	SH2590352.08FU	Stemphylium	Stemphylium globuliferum SH2590352.08FU	soil
0.031	ASV00671	SH1517410.08FU	Coniosporium	Coniosporium sp.	ASV01513	SH2232071.08FU	Didymella	Didymella keratinophila SH2232071.08FU	soil
0.031	ASV00574	SH1517410.08FU	Coniosporium	Coniosporium sp.	ASV01513	SH2232071.08FU	Didymella	Didymella keratinophila SH2232071.08FU	soil
0.031	ASV00671	SH1517410.08FU	Coniosporium	Coniosporium sp.	ASV00775	SH1561532.08FU	Volutella	Volutella sp.	soil
0.25	ASV00627	SH1643335.08FU	Chaetosphaeronema	Chaetosphaeronema sp.	ASV00029	SH1689080.08FU	Alternaria	Alternaria angustiovoidea SH1689080.08FU	soil
0.167	ASV01452	SH1511104.08FU	Setophoma	Setophoma terrestris SH1511104.08FU	ASV00418	SH1572652.08FU	Fusarium	Fusarium proliferatum SH1572652.08FU	soil
0.07	ASV00017	SH1861154.08FU	Botryosphaeria	Botryosphaeria stevensii SH1861154.08FU	ASV00350	SH2590352.08FU	Stemphylium	Stemphylium globuliferum SH2590352.08FU	soil
0.22	ASV00873	SH1644396.08FU	Lectera	Lectera capsici SH1644396.08FU	ASV00068	SH1546323.08FU	Fusarium	Fusarium sp.	soil
0.097	ASV01775	SH1573220.08FU	Periconia	Periconia sp.	ASV00249	SH1561532.08FU	Volutella	Volutella sp.	soil
0.097	ASV00350	SH2590352.08FU	Stemphylium	Stemphylium globuliferum SH2590352.08FU	ASV00249	SH1561532.08FU	Volutella	Volutella sp.	soil
0.15	ASV01295	SH1567483.08FU	Fusarium	Fusarium sporotrichioides SH1567483.08FU	ASV00233	SH1574537.08FU	Dactylonectria	Dactylonectria macrodidyma SH1574537.08FU	soil
0.15	ASV01250	SH2104996.08FU	Discosia	Discosia pseudoartocreas SH2104996.08FU	ASV00233	SH1574537.08FU	Dactylonectria	Dactylonectria macrodidyma SH1574537.08FU	soil
0.126	ASV00350	SH2590352.08FU	Stemphylium	Stemphylium globuliferum SH2590352.08FU	ASV00423	SH1547164.08FU	Coniothyrium	Coniothyrium aleuritis SH1547164.08FU	soil
0.48	ASV00099	SH2232071.08FU	Didymella	Didymella keratinophila SH2232071.08FU	ASV00120	SH2255649.08FU	Pilidiella	Pilidiella diplodiella SH2255649.08FU	soil
0.071	ASV00024	SH1861154.08FU	Botryosphaeria	Botryosphaeria stevensii SH1861154.08FU	ASV00653	SH1643335.08FU	Chaetosphaeronema	Chaetosphaeronema sp.	soil
0.031	ASV01178	SH2311583.08FU	Botrytis	Botrytis californica SH2311583.08FU	ASV01627	SH1614481.08FU	Acicuseptoria	Acicu21Septoria rumicis SH1614481.08FU	soil
0.031	ASV01512	SH1649807.08FU	Pseudocoleophoma	Pseudocoleophoma polygonicola SH1649807.08FU	ASV01570	SH1574537.08FU	Dactylonectria	Dactylonectria macrodidyma SH1574537.08FU	soil
0.031	ASV01178	SH2311583.08FU	Botrytis	Botrytis californica SH2311583.08FU	ASV01674	SH2104996.08FU	Discosia	Discosia pseudoartocreas SH2104996.08FU	soil
0.038	ASV02489	SH2232071.08FU	Didymella	Didymella keratinophila SH2232071.08FU	ASV00084	SH1555330.08FU	Pleurophoma	Pleurophoma sp.	soil
0.038	ASV00574	SH1517410.08FU	Coniosporium	Coniosporium sp.	ASV00084	SH1555330.08FU	Pleurophoma	Pleurophoma sp.	soil
0.115	ASV01500	SH1643335.08FU	Chaetosphaeronema	Chaetosphaeronema sp.	ASV00099	SH2232071.08FU	Didymella	Didymella keratinophila SH2232071.08FU	soil
0.062	ASV01250	SH2104996.08FU	Discosia	Discosia pseudoartocreas SH2104996.08FU	ASV00966	SH1547079.08FU	Didymella	Didymella sp.	soil
0.062	ASV01295	SH1567483.08FU	Fusarium	Fusarium sporotrichioides SH1567483.08FU	ASV01775	SH1573220.08FU	Periconia	Periconia sp.	soil
0.062	ASV01295	SH1567483.08FU	Fusarium	Fusarium sporotrichioides SH1567483.08FU	ASV00350	SH2590352.08FU	Stemphylium	Stemphylium globuliferum SH2590352.08FU	soil
0.142	ASV01754	SH1511104.08FU	Setophoma	Setophoma terrestris SH1511104.08FU	ASV00300	SH2311583.08FU	Botrytis	Botrytis californica SH2311583.08FU	soil
0.186	ASV00873	SH1644396.08FU	Lectera	Lectera capsici SH1644396.08FU	ASV00233	SH1574537.08FU	Dactylonectria	Dactylonectria macrodidyma SH1574537.08FU	soil
0.045	ASV01570	SH1574537.08FU	Dactylonectria	Dactylonectria macrodidyma SH1574537.08FU	ASV01347	SH1547079.08FU	Didymella	Didymella sp.	soil
0.045	ASV01674	SH2104996.08FU	Discosia	Discosia pseudoartocreas SH2104996.08FU	ASV01347	SH1547079.08FU	Didymella	Didymella sp.	soil
0.062	ASV01774	SH2232071.08FU	Didymella	Didymella keratinophila SH2232071.08FU	ASV00627	SH1643335.08FU	Chaetosphaeronema	Chaetosphaeronema sp.	soil
0.062	ASV01513	SH2232071.08FU	Didymella	Didymella keratinophila SH2232071.08FU	ASV00627	SH1643335.08FU	Chaetosphaeronema	Chaetosphaeronema sp.	soil
0.35	ASV00561	SH1656481.08FU	Neonectria	Neonectria candida SH1656481.08FU	ASV00107	SH1610189.08FU	Fusarium	Fusarium sp.	soil
0.542	ASV00418	SH1572652.08FU	Fusarium	Fusarium proliferatum SH1572652.08FU	ASV00068	SH1546323.08FU	Fusarium	Fusarium sp.	soil
0.09	ASV01512	SH1649807.08FU	Pseudocoleophoma	Pseudocoleophoma polygonicola SH1649807.08FU	ASV00459	SH1656481.08FU	Neonectria	Neonectria candida SH1656481.08FU	soil
0.117	ASV00017	SH1861154.08FU	Botryosphaeria	Botryosphaeria stevensii SH1861154.08FU	ASV00369	SH1555969.08FU	Fusariella	Fusariella sp.	soil
0.079	ASV00118	SH1555330.08FU	Pleurophoma	Pleurophoma sp.	ASV00839	SH1610181.08FU	Fusarium	fusarium sp.	soil
0.24	ASV01459	SH1573220.08FU	Periconia	Periconia sp.	ASV00155	SH1177658.08FU	Truncatella	Truncatella angustata SH1177658.08FU	soil
0.327	ASV00109	SH1644397.08FU	Plectosphaerella	Plectosphaerella delsorboi SH1644397.08FU	ASV00571	SH1572652.08FU	Fusarium	Fusarium proliferatum SH1572652.08FU	soil
0.13	ASV00824	SH1643335.08FU	Chaetosphaeronema	Chaetosphaeronema sp.	ASV00561	SH1656481.08FU	Neonectria	Neonectria candida SH1656481.08FU	soil
0.493	ASV00676	SH2228336.08FU	Fusarium	Fusarium solani SH2228336.08FU	ASV00160	SH2255649.08FU	Pilidiella	Pilidiella diplodiella SH2255649.08FU	soil
0.493	ASV00606	SH2228336.08FU	Fusarium	Fusarium solani SH2228336.08FU	ASV00160	SH2255649.08FU	Pilidiella	Pilidiella diplodiella SH2255649.08FU	soil
0.545	ASV00107	SH1610189.08FU	Fusarium	Fusarium sp.	ASV00114	SH1177658.08FU	Truncatella	Truncatella angustata SH1177658.08FU	soil
0.439	ASV00138	SH1610189.08FU	Fusarium	Fusarium sp.	ASV00160	SH2255649.08FU	Pilidiella	Pilidiella diplodiella SH2255649.08FU	soil
0.177	ASV01209	SH1643335.08FU	Chaetosphaeronema	Chaetosphaeronema sp.	ASV00001	SH2131097.08FU	Diplodia	Diplodia scrobiculata SH2131097.08FU	soil
0.177	ASV00118	SH1555330.08FU	Pleurophoma	Pleurophoma sp.	ASV00001	SH2131097.08FU	Diplodia	Diplodia scrobiculata SH2131097.08FU	soil
0.372	ASV00109	SH1644397.08FU	Plectosphaerella	Plectosphaerella delsorboi SH1644397.08FU	ASV00233	SH1574537.08FU	Dactylonectria	Dactylonectria macrodidyma SH1574537.08FU	soil
0.25	ASV00566	SH1563343.08FU	Plectosphaerella	Plectosphaerella sp.	ASV00606	SH2228336.08FU	Fusarium	Fusarium solani SH2228336.08FU	soil
0.531	ASV00107	SH1610189.08FU	Fusarium	Fusarium sp.	ASV00120	SH2255649.08FU	Pilidiella	Pilidiella diplodiella SH2255649.08FU	soil
0.531	ASV00107	SH1610189.08FU	Fusarium	Fusarium sp.	ASV00155	SH1177658.08FU	Truncatella	Truncatella angustata SH1177658.08FU	soil
0.045	ASV01482	SH1643335.08FU	Chaetosphaeronema	Chaetosphaeronema sp.	ASV00824	SH1643335.08FU	Chaetosphaeronema	Chaetosphaeronema sp.	soil
0.053	ASV01347	SH1547079.08FU	Didymella	Didymella sp.	ASV00118	SH1555330.08FU	Pleurophoma	Pleurophoma sp.	soil
0.045	ASV01774	SH2232071.08FU	Didymella	Didymella keratinophila SH2232071.08FU	ASV01754	SH1511104.08FU	Setophoma	Setophoma terrestris SH1511104.08FU	soil
0.045	ASV01513	SH2232071.08FU	Didymella	Didymella keratinophila SH2232071.08FU	ASV01754	SH1511104.08FU	Setophoma	Setophoma terrestris SH1511104.08FU	soil
0.115	ASV02489	SH2232071.08FU	Didymella	Didymella keratinophila SH2232071.08FU	ASV00233	SH1574537.08FU	Dactylonectria	Dactylonectria macrodidyma SH1574537.08FU	soil
0.26	ASV00776	SH1563343.08FU	Plectosphaerella	Plectosphaerella sp.	ASV00052	SH1546323.08FU	Fusarium	Fusarium sp.	soil
0.26	ASV00207	SH1561532.08FU	Volutella	Volutella sp.	ASV00052	SH1546323.08FU	Fusarium	Fusarium sp.	soil
0.167	ASV01459	SH1573220.08FU	Periconia	Periconia sp.	ASV00459	SH1656481.08FU	Neonectria	Neonectria candida SH1656481.08FU	soil
0.052	ASV01295	SH1567483.08FU	Fusarium	Fusarium sporotrichioides SH1567483.08FU	ASV00824	SH1643335.08FU	Chaetosphaeronema	Chaetosphaeronema sp.	soil
0.135	ASV01774	SH2232071.08FU	Didymella	Didymella keratinophila SH2232071.08FU	ASV00004	SH2131097.08FU	Diplodia	Diplodia scrobiculata SH2131097.08FU	soil
0.135	ASV01513	SH2232071.08FU	Didymella	Didymella keratinophila SH2232071.08FU	ASV00004	SH2131097.08FU	Diplodia	Diplodia scrobiculata SH2131097.08FU	soil
0.229	ASV00966	SH1547079.08FU	Didymella	Didymella sp.	ASV00068	SH1546323.08FU	Fusarium	Fusarium sp.	soil
0.229	ASV00350	SH2590352.08FU	Stemphylium	Stemphylium globuliferum SH2590352.08FU	ASV00068	SH1546323.08FU	Fusarium	Fusarium sp.	soil
0.037	ASV01513	SH2232071.08FU	Didymella	Didymella keratinophila SH2232071.08FU	ASV01627	SH1614481.08FU	Acicuseptoria	Acicu21Septoria rumicis SH1614481.08FU	soil
0.037	ASV01774	SH2232071.08FU	Didymella	Didymella keratinophila SH2232071.08FU	ASV01500	SH1643335.08FU	Chaetosphaeronema	Chaetosphaeronema sp.	soil
0.037	ASV01513	SH2232071.08FU	Didymella	Didymella keratinophila SH2232071.08FU	ASV01500	SH1643335.08FU	Chaetosphaeronema	Chaetosphaeronema sp.	soil
0.037	ASV00591	SH2219021.08FU	Colletotrichum	Colletotrichum destructivum SH2219021.08FU	ASV01570	SH1574537.08FU	Dactylonectria	Dactylonectria macrodidyma SH1574537.08FU	soil
0.109	ASV01250	SH2104996.08FU	Discosia	Discosia pseudoartocreas SH2104996.08FU	ASV00161	SH1644397.08FU	Plectosphaerella	Plectosphaerella delsorboi SH1644397.08FU	soil
0.104	ASV00909	SH1561532.08FU	Volutella	Volutella sp.	ASV00418	SH1572652.08FU	Fusarium	Fusarium proliferatum SH1572652.08FU	soil
0.104	ASV00344	SH3566168.08FU	Monographella	Monographella sp.	ASV00676	SH2228336.08FU	Fusarium	Fusarium solani SH2228336.08FU	soil
0.281	ASV00627	SH1643335.08FU	Chaetosphaeronema	Chaetosphaeronema sp.	ASV00114	SH1177658.08FU	Truncatella	Truncatella angustata SH1177658.08FU	soil
0.037	ASV00618	SH1838164.08FU	Alpinaria	Alpinaria rhododendri SH1838164.08FU	ASV01754	SH1511104.08FU	Setophoma	Setophoma terrestris SH1511104.08FU	soil
0.128	ASV01500	SH1643335.08FU	Chaetosphaeronema	Chaetosphaeronema sp.	ASV00074	SH2232071.08FU	Didymella	Didymella keratinophila SH2232071.08FU	soil
0.053	ASV00591	SH2219021.08FU	Colletotrichum	Colletotrichum destructivum SH2219021.08FU	ASV01775	SH1573220.08FU	Periconia	Periconia sp.	soil
0.489	ASV00300	SH2311583.08FU	Botrytis	Botrytis californica SH2311583.08FU	ASV00120	SH2255649.08FU	Pilidiella	Pilidiella diplodiella SH2255649.08FU	soil
0.489	ASV00138	SH1610189.08FU	Fusarium	Fusarium sp.	ASV00120	SH2255649.08FU	Pilidiella	Pilidiella diplodiella SH2255649.08FU	soil
0.06	ASV00824	SH1643335.08FU	Chaetosphaeronema	Chaetosphaeronema sp.	ASV00257	SH2590352.08FU	Stemphylium	Stemphylium globuliferum SH2590352.08FU	soil
0.143	ASV01790	SH1626902.08FU	Fusicladium	Fusicladium fagi SH1626902.08FU	ASV00239	SH2311583.08FU	Botrytis	Botrytis californica SH2311583.08FU	soil
0.289	ASV00566	SH1563343.08FU	Plectosphaerella	Plectosphaerella sp.	ASV00001	SH2131097.08FU	Diplodia	Diplodia scrobiculata SH2131097.08FU	soil
0.117	ASV01482	SH1643335.08FU	Chaetosphaeronema	Chaetosphaeronema sp.	ASV00239	SH2311583.08FU	Botrytis	Botrytis californica SH2311583.08FU	soil
0.222	ASV00653	SH1643335.08FU	Chaetosphaeronema	Chaetosphaeronema sp.	ASV00233	SH1574537.08FU	Dactylonectria	Dactylonectria macrodidyma SH1574537.08FU	soil
0.39	ASV00571	SH1572652.08FU	Fusarium	Fusarium proliferatum SH1572652.08FU	ASV00074	SH2232071.08FU	Didymella	Didymella keratinophila SH2232071.08FU	soil
0.158	ASV00084	SH1555330.08FU	Pleurophoma	Pleurophoma sp.	ASV00233	SH1574537.08FU	Dactylonectria	Dactylonectria macrodidyma SH1574537.08FU	soil
0.508	ASV00239	SH2311583.08FU	Botrytis	Botrytis californica SH2311583.08FU	ASV00068	SH1546323.08FU	Fusarium	Fusarium sp.	soil
0.03	ASV02489	SH2232071.08FU	Didymella	Didymella keratinophila SH2232071.08FU	ASV01151	SH1649807.08FU	Pseudocoleophoma	Pseudocoleophoma polygonicola SH1649807.08FU	soil
0.044	ASV01151	SH1649807.08FU	Pseudocoleophoma	Pseudocoleophoma polygonicola SH1649807.08FU	ASV00257	SH2590352.08FU	Stemphylium	Stemphylium globuliferum SH2590352.08FU	soil
0.521	ASV00239	SH2311583.08FU	Botrytis	Botrytis californica SH2311583.08FU	ASV00052	SH1546323.08FU	Fusarium	Fusarium sp.	soil
0.097	ASV00671	SH1517410.08FU	Coniosporium	Coniosporium sp.	ASV00099	SH2232071.08FU	Didymella	Didymella keratinophila SH2232071.08FU	soil
0.097	ASV00574	SH1517410.08FU	Coniosporium	Coniosporium sp.	ASV00099	SH2232071.08FU	Didymella	Didymella keratinophila SH2232071.08FU	soil
0.14	ASV00824	SH1643335.08FU	Chaetosphaeronema	Chaetosphaeronema sp.	ASV00099	SH2232071.08FU	Didymella	Didymella keratinophila SH2232071.08FU	soil
0.068	ASV01250	SH2104996.08FU	Discosia	Discosia pseudoartocreas SH2104996.08FU	ASV00776	SH1563343.08FU	Plectosphaerella	Plectosphaerella sp.	soil
0.296	ASV00328	SH1547164.08FU	Coniothyrium	Coniothyrium aleuritis SH1547164.08FU	ASV00074	SH2232071.08FU	Didymella	Didymella keratinophila SH2232071.08FU	soil
0.121	ASV00653	SH1643335.08FU	Chaetosphaeronema	Chaetosphaeronema sp.	ASV00566	SH1563343.08FU	Plectosphaerella	Plectosphaerella sp.	soil
0.465	ASV00459	SH1656481.08FU	Neonectria	Neonectria candida SH1656481.08FU	ASV00068	SH1546323.08FU	Fusarium	Fusarium sp.	soil
0.054	ASV00618	SH1838164.08FU	Alpinaria	Alpinaria rhododendri SH1838164.08FU	ASV00839	SH1610181.08FU	Fusarium	Fusarium sp.	soil
0.036	ASV02489	SH2232071.08FU	Didymella	Didymella keratinophila SH2232071.08FU	ASV01295	SH1567483.08FU	Fusarium	Fusarium sporotrichioides SH1567483.08FU	soil
0.036	ASV00859	SH1838164.08FU	Alpinaria	Alpinaria rhododendri SH1838164.08FU	ASV00002	SH1615013.08FU	Phaeomoniella	Phaeomoniella chlamydospora SH1615013.08FU	soil
0.029	ASV00909	SH1561532.08FU	Volutella	Volutella sp.	ASV00591	SH2219021.08FU	Colletotrichum	Colletotrichum destructivum SH2219021.08FU	soil
0.029	ASV01512	SH1649807.08FU	Pseudocoleophoma	Pseudocoleophoma polygonicola SH1649807.08FU	ASV01774	SH2232071.08FU	Didymella	Didymella keratinophila SH2232071.08FU	soil
0.029	ASV01512	SH1649807.08FU	Pseudocoleophoma	Pseudocoleophoma polygonicola SH1649807.08FU	ASV01513	SH2232071.08FU	Didymella	Didymella keratinophila SH2232071.08FU	soil
0.029	ASV00344	SH3566168.08FU	Monographella	Monographella sp.	ASV01513	SH2232071.08FU	Didymella	Didymella keratinophila SH2232071.08FU	soil
0.029	ASV00344	SH3566168.08FU	Monographella	Monographella sp.	ASV00775	SH1561532.08FU	Volutella	Volutella sp.	soil
0.501	ASV00138	SH1610189.08FU	Fusarium	Fusarium sp.	ASV00114	SH1177658.08FU	Truncatella	Truncatella angustata SH1177658.08FU	soil
0.167	ASV00350	SH2590352.08FU	Stemphylium	Stemphylium globuliferum SH2590352.08FU	ASV00300	SH2311583.08FU	Botrytis	Botrytis californica SH2311583.08FU	soil
0.115	ASV00257	SH2590352.08FU	Stemphylium	Stemphylium globuliferum SH2590352.08FU	ASV00328	SH1547164.08FU	Coniothyrium	Coniothyrium aleuritis SH1547164.08FU	soil
0.193	ASV00350	SH2590352.08FU	Stemphylium	Stemphylium globuliferum SH2590352.08FU	ASV00233	SH1574537.08FU	Dactylonectria	Dactylonectria macrodidyma SH1574537.08FU	soil
0.185	ASV00824	SH1643335.08FU	Chaetosphaeronema	Chaetosphaeronema sp.	ASV00001	SH2131097.08FU	Diplodia	Diplodia scrobiculata SH2131097.08FU	soil
0.104	ASV00017	SH1861154.08FU	Botryosphaeria	Botryosphaeria stevensii SH1861154.08FU	ASV00490	SH1555969.08FU	Fusariella	Fusariella sp.	soil
0.067	ASV00824	SH1643335.08FU	Chaetosphaeronema	Chaetosphaeronema sp.	ASV01775	SH1573220.08FU	Periconia	Periconia sp.	soil
0.122	ASV01459	SH1573220.08FU	Periconia	Periconia sp.	ASV00490	SH1555969.08FU	Fusariella	Fusariella sp.	soil
0.272	ASV00328	SH1547164.08FU	Coniothyrium	Coniothyrium aleuritis SH1547164.08FU	ASV00300	SH2311583.08FU	Botrytis	Botrytis californica SH2311583.08FU	soil
0.043	ASV01500	SH1643335.08FU	Chaetosphaeronema	Chaetosphaeronema sp.	ASV00002	SH1615013.08FU	Phaeomoniella	Phaeomoniella chlamydospora SH1615013.08FU	soil
0.043	ASV01627	SH1614481.08FU	Acicuseptoria	Acicu21Septoria rumicis SH1614481.08FU	ASV00002	SH1615013.08FU	Phaeomoniella	Phaeomoniella chlamydospora SH1615013.08FU	soil
0.401	ASV00099	SH2232071.08FU	Didymella	Didymella keratinophila SH2232071.08FU	ASV00233	SH1574537.08FU	Dactylonectria	Dactylonectria macrodidyma SH1574537.08FU	soil
0.13	ASV00776	SH1563343.08FU	Plectosphaerella	Plectosphaerella sp.	ASV00490	SH1555969.08FU	Fusariella	Fusariella sp.	soil
0.223	ASV00566	SH1563343.08FU	Plectosphaerella	Plectosphaerella sp.	ASV00138	SH1610189.08FU	Fusarium	Fusarium sp.	soil
0.444	ASV00074	SH2232071.08FU	Didymella	Didymella keratinophila SH2232071.08FU	ASV00233	SH1574537.08FU	Dactylonectria	Dactylonectria macrodidyma SH1574537.08FU	soil
0.146	ASV01295	SH1567483.08FU	Fusarium	Fusarium sporotrichioides SH1567483.08FU	ASV00418	SH1572652.08FU	Fusarium	Fusarium proliferatum SH1572652.08FU	soil
0.146	ASV01295	SH1567483.08FU	Fusarium	Fusarium sporotrichioides SH1567483.08FU	ASV00676	SH2228336.08FU	Fusarium	Fusarium solani SH2228336.08FU	soil
0.148	ASV00257	SH2590352.08FU	Stemphylium	Stemphylium globuliferum SH2590352.08FU	ASV00300	SH2311583.08FU	Botrytis	Botrytis californica SH2311583.08FU	soil
0.132	ASV01775	SH1573220.08FU	Periconia	Periconia sp.	ASV00369	SH1555969.08FU	Fusariella	Fusariella sp.	soil
0.052	ASV02489	SH2232071.08FU	Didymella	Didymella keratinophila SH2232071.08FU	ASV00207	SH1561532.08FU	Volutella	Volutella sp.	soil
0.067	ASV01347	SH1547079.08FU	Didymella	Didymella sp.	ASV01459	SH1573220.08FU	Periconia	Periconia sp.	soil
0.044	ASV00909	SH1561532.08FU	Volutella	Volutella sp.	ASV00350	SH2590352.08FU	Stemphylium	Stemphylium globuliferum SH2590352.08FU	soil
0.044	ASV01512	SH1649807.08FU	Pseudocoleophoma	Pseudocoleophoma polygonicola SH1649807.08FU	ASV00350	SH2590352.08FU	Stemphylium	Stemphylium globuliferum SH2590352.08FU	soil
0.606	ASV00004	SH2131097.08FU	Diplodia	Diplodia scrobiculata SH2131097.08FU	ASV00114	SH1177658.08FU	Truncatella	Truncatella angustata SH1177658.08FU	soil
0.043	ASV01513	SH2232071.08FU	Didymella	Didymella keratinophila SH2232071.08FU	ASV01209	SH1643335.08FU	Chaetosphaeronema	Chaetosphaeronema sp.	soil
0.043	ASV00591	SH2219021.08FU	Colletotrichum	Colletotrichum destructivum SH2219021.08FU	ASV01305	SH1574537.08FU	Dactylonectria	Dactylonectria macrodidyma SH1574537.08FU	soil
0.043	ASV01513	SH2232071.08FU	Didymella	Didymella keratinophila SH2232071.08FU	ASV01790	SH1626902.08FU	Fusicladium	Fusicladium fagi SH1626902.08FU	soil
0.257	ASV00776	SH1563343.08FU	Plectosphaerella	Plectosphaerella sp.	ASV00120	SH2255649.08FU	Pilidiella	Pilidiella diplodiella SH2255649.08FU	soil
0.036	ASV00909	SH1561532.08FU	Volutella	Volutella sp.	ASV01305	SH1574537.08FU	Dactylonectria	Dactylonectria macrodidyma SH1574537.08FU	soil
0.036	ASV00344	SH3566168.08FU	Monographella	Monographella sp.	ASV01305	SH1574537.08FU	Dactylonectria	Dactylonectria macrodidyma SH1574537.08FU	soil
0.302	ASV00161	SH1644397.08FU	Plectosphaerella	Plectosphaerella delsorboi SH1644397.08FU	ASV00571	SH1572652.08FU	Fusarium	Fusarium proliferatum SH1572652.08FU	soil
0.036	ASV01178	SH2311583.08FU	Botrytis	Botrytis californica SH2311583.08FU	ASV01790	SH1626902.08FU	Fusicladium	Fusicladium fagi SH1626902.08FU	soil
0.102	ASV00775	SH1561532.08FU	Volutella	Volutella sp.	ASV00561	SH1656481.08FU	Neonectria	Neonectria candida SH1656481.08FU	soil
0.036	ASV00909	SH1561532.08FU	Volutella	Volutella sp.	ASV00118	SH1555330.08FU	Pleurophoma	Pleurophoma sp.	soil
0.073	ASV00110	SH1689080.08FU	Alternaria	Alternaria angustiovoidea SH1689080.08FU	ASV00369	SH1555969.08FU	Fusariella	Fusariella sp.	soil
0.477	ASV00459	SH1656481.08FU	Neonectria	Neonectria candida SH1656481.08FU	ASV00052	SH1546323.08FU	Fusarium	Fusarium sp.	soil
0.051	ASV01482	SH1643335.08FU	Chaetosphaeronema	Chaetosphaeronema sp.	ASV00873	SH1644396.08FU	Lectera	Lectera capsici SH1644396.08FU	soil
0.051	ASV00775	SH1561532.08FU	Volutella	Volutella sp.	ASV00873	SH1644396.08FU	Lectera	Lectera capsici SH1644396.08FU	soil
0.051	ASV00591	SH2219021.08FU	Colletotrichum	Colletotrichum destructivum SH2219021.08FU	ASV00873	SH1644396.08FU	Lectera	Lectera capsici SH1644396.08FU	soil
0.095	ASV02489	SH2232071.08FU	Didymella	Didymella keratinophila SH2232071.08FU	ASV00459	SH1656481.08FU	Neonectria	Neonectria candida SH1656481.08FU	soil
0.306	ASV00328	SH1547164.08FU	Coniothyrium	Coniothyrium aleuritis SH1547164.08FU	ASV00418	SH1572652.08FU	Fusarium	Fusarium proliferatum SH1572652.08FU	soil
0.05	ASV01295	SH1567483.08FU	Fusarium	Fusarium sporotrichioides SH1567483.08FU	ASV00084	SH1555330.08FU	Pleurophoma	Pleurophoma sp.	soil
0.111	ASV02489	SH2232071.08FU	Didymella	Didymella keratinophila SH2232071.08FU	ASV00676	SH2228336.08FU	Fusarium	Fusarium solani SH2228336.08FU	soil
0.111	ASV02489	SH2232071.08FU	Didymella	Didymella keratinophila SH2232071.08FU	ASV00606	SH2228336.08FU	Fusarium	Fusarium solani SH2228336.08FU	soil
0.111	ASV00574	SH1517410.08FU	Coniosporium	Coniosporium sp.	ASV00676	SH2228336.08FU	Fusarium	Fusarium solani SH2228336.08FU	soil
0.111	ASV00574	SH1517410.08FU	Coniosporium	Coniosporium sp.	ASV00606	SH2228336.08FU	Fusarium	Fusarium solani SH2228336.08FU	soil
0.278	ASV00627	SH1643335.08FU	Chaetosphaeronema	Chaetosphaeronema sp.	ASV00052	SH1546323.08FU	Fusarium	Fusarium sp.	soil
0.035	ASV01139	SH1644396.08FU	Lectera	Lectera capsici SH1644396.08FU	ASV00591	SH2219021.08FU	Colletotrichum	Colletotrichum destructivum SH2219021.08FU	soil
0.035	ASV01482	SH1643335.08FU	Chaetosphaeronema	Chaetosphaeronema sp.	ASV01774	SH2232071.08FU	Didymella	Didymella keratinophila SH2232071.08FU	soil
0.035	ASV01482	SH1643335.08FU	Chaetosphaeronema	Chaetosphaeronema sp.	ASV01139	SH1644396.08FU	Lectera	Lectera capsici SH1644396.08FU	soil
0.035	ASV01139	SH1644396.08FU	Lectera	Lectera capsici SH1644396.08FU	ASV00775	SH1561532.08FU	Volutella	Volutella sp.	soil
0.478	ASV00107	SH1610189.08FU	Fusarium	Fusarium sp.	ASV00160	SH2255649.08FU	Pilidiella	Pilidiella diplodiella SH2255649.08FU	soil
0.078	ASV01482	SH1643335.08FU	Chaetosphaeronema	Chaetosphaeronema sp.	ASV00490	SH1555969.08FU	Fusariella	Fusariella sp.	soil
0.078	ASV00775	SH1561532.08FU	Volutella	Volutella sp.	ASV00490	SH1555969.08FU	Fusariella	Fusariella sp.	soil
0.101	ASV00909	SH1561532.08FU	Volutella	Volutella sp.	ASV00107	SH1610189.08FU	Fusarium	Fusarium sp.	soil
0.208	ASV00776	SH1563343.08FU	Plectosphaerella	Plectosphaerella sp.	ASV00676	SH2228336.08FU	Fusarium	Fusarium solani SH2228336.08FU	soil
0.208	ASV00776	SH1563343.08FU	Plectosphaerella	Plectosphaerella sp.	ASV00606	SH2228336.08FU	Fusarium	Fusarium solani SH2228336.08FU	soil
0.322	ASV00561	SH1656481.08FU	Neonectria	Neonectria candida SH1656481.08FU	ASV00138	SH1610189.08FU	Fusarium	Fusarium sp.	soil
0.042	ASV01151	SH1649807.08FU	Pseudocoleophoma	Pseudocoleophoma polygonicola SH1649807.08FU	ASV00824	SH1643335.08FU	Chaetosphaeronema	Chaetosphaeronema sp.	soil
0.165	ASV00824	SH1643335.08FU	Chaetosphaeronema	Chaetosphaeronema sp.	ASV00233	SH1574537.08FU	Dactylonectria	Dactylonectria macrodidyma SH1574537.08FU	soil
0.042	ASV02015	SH1614481.08FU	Acicuseptoria	Acicu21Septoria rumicis SH1614481.08FU	ASV01754	SH1511104.08FU	Setophoma	Setophoma terrestris SH1511104.08FU	soil
0.13	ASV02222	SH1626902.08FU	Fusicladium	Fusicladium fagi SH1626902.08FU	ASV00300	SH2311583.08FU	Botrytis	Botrytis californica SH2311583.08FU	soil
0.193	ASV00017	SH1861154.08FU	Botryosphaeria	Botryosphaeria stevensii SH1861154.08FU	ASV00001	SH2131097.08FU	Diplodia	Diplodia scrobiculata SH2131097.08FU	soil
0.13	ASV01295	SH1567483.08FU	Fusarium	Fusarium sporotrichioides SH1567483.08FU	ASV00138	SH1610189.08FU	Fusarium	Fusarium sp.	soil
0.156	ASV00566	SH1563343.08FU	Plectosphaerella	Plectosphaerella sp.	ASV00490	SH1555969.08FU	Fusariella	Fusariella sp.	soil
0.124	ASV01627	SH1614481.08FU	Acicuseptoria	Acicu21Septoria rumicis SH1614481.08FU	ASV00239	SH2311583.08FU	Botrytis	Botrytis californica SH2311583.08FU	soil
0.112	ASV00257	SH2590352.08FU	Stemphylium	Stemphylium globuliferum SH2590352.08FU	ASV00423	SH1547164.08FU	Coniothyrium	Coniothyrium aleuritis SH1547164.08FU	soil
0.085	ASV00909	SH1561532.08FU	Volutella	Volutella sp.	ASV00109	SH1644397.08FU	Plectosphaerella	Plectosphaerella delsorboi SH1644397.08FU	soil
0.549	ASV00676	SH2228336.08FU	Fusarium	Fusarium solani SH2228336.08FU	ASV00155	SH1177658.08FU	Truncatella	Truncatella angustata SH1177658.08FU	soil
0.549	ASV00606	SH2228336.08FU	Fusarium	Fusarium solani SH2228336.08FU	ASV00155	SH1177658.08FU	Truncatella	Truncatella angustata SH1177658.08FU	soil
0.028	ASV02489	SH2232071.08FU	Didymella	Didymella keratinophila SH2232071.08FU	ASV00671	SH1517410.08FU	Coniosporium	Coniosporium sp.	soil
0.266	ASV00653	SH1643335.08FU	Chaetosphaeronema	Chaetosphaeronema sp.	ASV00155	SH1177658.08FU	Truncatella	Truncatella angustata SH1177658.08FU	soil
0.028	ASV01178	SH2311583.08FU	Botrytis	Botrytis californica SH2311583.08FU	ASV02015	SH1614481.08FU	Acicuseptoria	Acicu21Septoria rumicis SH1614481.08FU	soil
0.074	ASV00084	SH1555330.08FU	Pleurophoma	Pleurophoma sp.	ASV00653	SH1643335.08FU	Chaetosphaeronema	Chaetosphaeronema sp.	soil
0.088	ASV01482	SH1643335.08FU	Chaetosphaeronema	Chaetosphaeronema sp.	ASV00369	SH1555969.08FU	Fusariella	Fusariella sp.	soil
0.088	ASV00775	SH1561532.08FU	Volutella	Volutella sp.	ASV00369	SH1555969.08FU	Fusariella	Fusariella sp.	soil
0.028	ASV00344	SH3566168.08FU	Monographella	Monographella sp.	ASV01151	SH1649807.08FU	Pseudocoleophoma	Pseudocoleophoma polygonicola SH1649807.08FU	soil
0.113	ASV00775	SH1561532.08FU	Volutella	Volutella sp.	ASV00571	SH1572652.08FU	Fusarium	Fusarium proliferatum SH1572652.08FU	soil
0.343	ASV00490	SH1555969.08FU	Fusariella	Fusariella sp.	ASV00155	SH1177658.08FU	Truncatella	Truncatella angustata SH1177658.08FU	soil
0.069	ASV00574	SH1517410.08FU	Coniosporium	Coniosporium sp.	ASV00490	SH1555969.08FU	Fusariella	Fusariella sp.	soil
0.176	ASV00350	SH2590352.08FU	Stemphylium	Stemphylium globuliferum SH2590352.08FU	ASV00239	SH2311583.08FU	Botrytis	Botrytis californica SH2311583.08FU	soil
0.173	ASV00789	SH1643335.08FU	Chaetosphaeronema	Chaetosphaeronema sp.	ASV00300	SH2311583.08FU	Botrytis	Botrytis californica SH2311583.08FU	soil
0.286	ASV00839	SH1610181.08FU	Fusarium	Fusarium sp.	ASV00052	SH1546323.08FU	Fusarium	Fusarium sp.	soil
0.286	ASV00249	SH1561532.08FU	Volutella	Volutella sp.	ASV00052	SH1546323.08FU	Fusarium	Fusarium sp.	soil
0.138	ASV00118	SH1555330.08FU	Pleurophoma	Pleurophoma sp.	ASV00571	SH1572652.08FU	Fusarium	Fusarium proliferatum SH1572652.08FU	soil
0.138	ASV00084	SH1555330.08FU	Pleurophoma	Pleurophoma sp.	ASV00571	SH1572652.08FU	Fusarium	Fusarium proliferatum SH1572652.08FU	soil
0.153	ASV00118	SH1555330.08FU	Pleurophoma	Pleurophoma sp.	ASV00676	SH2228336.08FU	Fusarium	Fusarium solani SH2228336.08FU	soil
0.153	ASV00084	SH1555330.08FU	Pleurophoma	Pleurophoma sp.	ASV00606	SH2228336.08FU	Fusarium	Fusarium solani SH2228336.08FU	soil
0.153	ASV01305	SH1574537.08FU	Dactylonectria	Dactylonectria macrodidyma SH1574537.08FU	ASV00606	SH2228336.08FU	Fusarium	Fusarium solani SH2228336.08FU	soil
0.042	ASV02489	SH2232071.08FU	Didymella	Didymella keratinophila SH2232071.08FU	ASV01452	SH1511104.08FU	Setophoma	Setophoma terrestris SH1511104.08FU	soil
0.129	ASV00591	SH2219021.08FU	Colletotrichum	Colletotrichum destructivum SH2219021.08FU	ASV00233	SH1574537.08FU	Dactylonectria	Dactylonectria macrodidyma SH1574537.08FU	soil
0.034	ASV00909	SH1561532.08FU	Volutella	Volutella sp.	ASV01295	SH1567483.08FU	Fusarium	Fusarium sporotrichioides SH1567483.08FU	soil
0.254	ASV00776	SH1563343.08FU	Plectosphaerella	Plectosphaerella sp.	ASV00068	SH1546323.08FU	Fusarium	Fusarium sp.	soil
0.254	ASV00207	SH1561532.08FU	Volutella	Volutella sp.	ASV00068	SH1546323.08FU	Fusarium	Fusarium sp.	soil
0.333	ASV00161	SH1644397.08FU	Plectosphaerella	Plectosphaerella delsorboi SH1644397.08FU	ASV00418	SH1572652.08FU	Fusarium	Fusarium proliferatum SH1572652.08FU	soil
0.034	ASV00618	SH1838164.08FU	Alpinaria	Alpinaria rhododendri SH1838164.08FU	ASV02222	SH1626902.08FU	Fusicladium	Fusicladium fagi SH1626902.08FU	soil
0.034	ASV01178	SH2311583.08FU	Botrytis	Botrytis californica SH2311583.08FU	ASV02222	SH1626902.08FU	Fusicladium	Fusicladium fagi SH1626902.08FU	soil
0.034	ASV00618	SH1838164.08FU	Alpinaria	Alpinaria rhododendri SH1838164.08FU	ASV00002	SH1615013.08FU	Phaeomoniella	Phaeomoniella chlamydospora SH1615013.08FU	soil
0.05	ASV00909	SH1561532.08FU	Volutella	Volutella sp.	ASV00653	SH1643335.08FU	Chaetosphaeronema	Chaetosphaeronema sp.	soil
0.267	ASV00328	SH1547164.08FU	Coniothyrium	Coniothyrium aleuritis SH1547164.08FU	ASV00099	SH2232071.08FU	Didymella	Didymella keratinophila SH2232071.08FU	soil
0.041	ASV01139	SH1644396.08FU	Lectera	Lectera capsici SH1644396.08FU	ASV01250	SH2104996.08FU	Discosia	Discosia pseudoartocreas SH2104996.08FU	soil
0.601	ASV00160	SH2255649.08FU	Pilidiella	Pilidiella diplodiella SH2255649.08FU	ASV00068	SH1546323.08FU	Fusarium	Fusarium sp.	soil
0.049	ASV01513	SH2232071.08FU	Didymella	Didymella keratinophila SH2232071.08FU	ASV00893	SH1645235.08FU	Kabatiella	Kabatiella sp.	soil
0.396	ASV00138	SH1610189.08FU	Fusarium	Fusarium sp.	ASV00606	SH2228336.08FU	Fusarium	Fusarium solani SH2228336.08FU	soil
0.169	ASV00118	SH1555330.08FU	Pleurophoma	Pleurophoma sp.	ASV00160	SH2255649.08FU	Pilidiella	Pilidiella diplodiella SH2255649.08FU	soil
0.396	ASV00369	SH1555969.08FU	Fusariella	Fusariella sp.	ASV00114	SH1177658.08FU	Truncatella	Truncatella angustata SH1177658.08FU	soil
0.146	ASV00776	SH1563343.08FU	Plectosphaerella	Plectosphaerella sp.	ASV00369	SH1555969.08FU	Fusariella	Fusariella sp.	soil
0.081	ASV00017	SH1861154.08FU	Botryosphaeria	Botryosphaeria stevensii SH1861154.08FU	ASV00653	SH1643335.08FU	Chaetosphaeronema	Chaetosphaeronema sp.	soil
0.124	ASV00118	SH1555330.08FU	Pleurophoma	Pleurophoma sp.	ASV00561	SH1656481.08FU	Neonectria	Neonectria candida SH1656481.08FU	soil
0.124	ASV00084	SH1555330.08FU	Pleurophoma	Pleurophoma sp.	ASV00561	SH1656481.08FU	Neonectria	Neonectria candida SH1656481.08FU	soil
0.048	ASV02222	SH1626902.08FU	Fusicladium	Fusicladium fagi SH1626902.08FU	ASV00002	SH1615013.08FU	Phaeomoniella	Phaeomoniella chlamydospora SH1615013.08FU	soil
0.057	ASV01151	SH1649807.08FU	Pseudocoleophoma	Pseudocoleophoma polygonicola SH1649807.08FU	ASV00653	SH1643335.08FU	Chaetosphaeronema	Chaetosphaeronema sp.	soil
0.419	ASV00099	SH2232071.08FU	Didymella	Didymella keratinophila SH2232071.08FU	ASV00004	SH2131097.08FU	Diplodia	Diplodia scrobiculata SH2131097.08FU	soil
0.117	ASV01775	SH1573220.08FU	Periconia	Periconia sp.	ASV00490	SH1555969.08FU	Fusariella	Fusariella sp.	soil
0.117	ASV00350	SH2590352.08FU	Stemphylium	Stemphylium globuliferum SH2590352.08FU	ASV00490	SH1555969.08FU	Fusariella	Fusariella sp.	soil
0.141	ASV01295	SH1567483.08FU	Fusarium	Fusarium sporotrichioides SH1567483.08FU	ASV00107	SH1610189.08FU	Fusarium	Fusarium sp.	soil
0.074	ASV01674	SH2104996.08FU	Discosia	Discosia pseudoartocreas SH2104996.08FU	ASV00566	SH1563343.08FU	Plectosphaerella	Plectosphaerella sp.	soil
0.634	ASV00001	SH2131097.08FU	Diplodia	Diplodia scrobiculata SH2131097.08FU	ASV00155	SH1177658.08FU	Truncatella	Truncatella angustata SH1177658.08FU	soil
0.098	ASV00618	SH1838164.08FU	Alpinaria	Alpinaria rhododendri SH1838164.08FU	ASV00239	SH2311583.08FU	Botrytis	Botrytis californica SH2311583.08FU	soil
0.064	ASV00002	SH1615013.08FU	Phaeomoniella	Phaeomoniella chlamydospora SH1615013.08FU	ASV00789	SH1643335.08FU	Chaetosphaeronema	Chaetosphaeronema sp.	soil
0.086	ASV01513	SH2232071.08FU	Didymella	Didymella keratinophila SH2232071.08FU	ASV00328	SH1547164.08FU	Coniothyrium	Coniothyrium aleuritis SH1547164.08FU	soil
0.033	ASV01151	SH1649807.08FU	Pseudocoleophoma	Pseudocoleophoma polygonicola SH1649807.08FU	ASV01774	SH2232071.08FU	Didymella	Didymella keratinophila SH2232071.08FU	soil
0.033	ASV01151	SH1649807.08FU	Pseudocoleophoma	Pseudocoleophoma polygonicola SH1649807.08FU	ASV01513	SH2232071.08FU	Didymella	Didymella keratinophila SH2232071.08FU	soil
0.188	ASV01775	SH1573220.08FU	Periconia	Periconia sp.	ASV00418	SH1572652.08FU	Fusarium	Fusarium proliferatum SH1572652.08FU	soil
0.188	ASV00966	SH1547079.08FU	Didymella	Didymella sp.	ASV00606	SH2228336.08FU	Fusarium	Fusarium solani SH2228336.08FU	soil
0.295	ASV00958	SH1610181.08FU	Fusarium	Fusarium sp.	ASV00052	SH1546323.08FU	Fusarium	Gibberella tricincta SH1546323.08FU	soil
0.161	ASV01775	SH1573220.08FU	Periconia	Periconia sp.	ASV00459	SH1656481.08FU	Neonectria	Neonectria candida SH1656481.08FU	soil
0.103	ASV01295	SH1567483.08FU	Fusarium	Fusarium sporotrichioides SH1567483.08FU	ASV00369	SH1555969.08FU	Fusariella	Fusariella sp.	soil
0.145	ASV00653	SH1643335.08FU	Chaetosphaeronema	Chaetosphaeronema sp.	ASV00301	SH1574537.08FU	Dactylonectria	Dactylonectria macrodidyma SH1574537.08FU	soil
0.047	ASV01570	SH1574537.08FU	Dactylonectria	Dactylonectria macrodidyma SH1574537.08FU	ASV00824	SH1643335.08FU	Chaetosphaeronema	Chaetosphaeronema sp.	soil
0.047	ASV01500	SH1643335.08FU	Chaetosphaeronema	Chaetosphaeronema sp.	ASV01754	SH1511104.08FU	Setophoma	Setophoma terrestris SH1511104.08FU	soil
0.266	ASV00423	SH1547164.08FU	Coniothyrium	Coniothyrium aleuritis SH1547164.08FU	ASV00300	SH2311583.08FU	Botrytis	Botrytis californica SH2311583.08FU	soil
0.055	ASV00118	SH1555330.08FU	Pleurophoma	Pleurophoma sp.	ASV00824	SH1643335.08FU	Chaetosphaeronema	Chaetosphaeronema sp.	soil
0.057	ASV00859	SH1838164.08FU	Alpinaria	Alpinaria rhododendri SH1838164.08FU	ASV00839	SH1610181.08FU	Fusarium	Fusarium sp.	soil
0.266	ASV00301	SH1574537.08FU	Dactylonectria	Dactylonectria macrodidyma SH1574537.08FU	ASV00138	SH1610189.08FU	Fusarium	Fusarium sp.	soil
0.055	ASV00084	SH1555330.08FU	Pleurophoma	Pleurophoma sp.	ASV01754	SH1511104.08FU	Setophoma	Setophoma terrestris SH1511104.08FU	soil
0.057	ASV02489	SH2232071.08FU	Didymella	Didymella keratinophila SH2232071.08FU	ASV00249	SH1561532.08FU	Volutella	Volutella sp.	soil
0.188	ASV00653	SH1643335.08FU	Chaetosphaeronema	Chaetosphaeronema sp.	ASV00099	SH2232071.08FU	Didymella	Didymella keratinophila SH2232071.08FU	soil
0.078	ASV00574	SH1517410.08FU	Coniosporium	Coniosporium sp.	ASV00369	SH1555969.08FU	Fusariella	Fusariella sp.	soil
0.091	ASV01295	SH1567483.08FU	Fusarium	Fusarium sporotrichioides SH1567483.08FU	ASV00490	SH1555969.08FU	Fusariella	Fusariella sp.	soil
0.088	ASV01775	SH1573220.08FU	Periconia	Periconia sp.	ASV00207	SH1561532.08FU	Volutella	Volutella sp.	soil
0.088	ASV00350	SH2590352.08FU	Stemphylium	Stemphylium globuliferum SH2590352.08FU	ASV00207	SH1561532.08FU	Volutella	Volutella sp.	soil
0.026	ASV00909	SH1561532.08FU	Volutella	Volutella sp.	ASV00574	SH1517410.08FU	Coniosporium	Coniosporium sp.	soil
0.026	ASV00344	SH3566168.08FU	Monographella	Monographella sp.	ASV02489	SH2232071.08FU	Didymella	Didymella keratinophila SH2232071.08FU	soil
0.079	ASV01775	SH1573220.08FU	Periconia	Periconia sp.	ASV00966	SH1547079.08FU	Didymella	Didymella sp.	soil
0.157	ASV01295	SH1567483.08FU	Fusarium	Fusarium sporotrichioides SH1567483.08FU	ASV00004	SH2131097.08FU	Diplodia	Diplodia scrobiculata SH2131097.08FU	soil
0.062	ASV00257	SH2590352.08FU	Stemphylium	Stemphylium globuliferum SH2590352.08FU	ASV00017	SH1861154.08FU	Botryosphaeria	Botryosphaeria stevensii SH1861154.08FU	soil
0.269	ASV00490	SH1555969.08FU	Fusariella	Fusariella sp.	ASV00107	SH1610189.08FU	Fusarium	Fusarium sp.	soil
0.079	ASV00873	SH1644396.08FU	Lectera	Lectera capsici SH1644396.08FU	ASV01459	SH1573220.08FU	Periconia	Periconia sp.	soil
0.04	ASV01783	SH1643335.08FU	Chaetosphaeronema	Chaetosphaeronema sp.	ASV01754	SH1511104.08FU	Setophoma	Setophoma terrestris SH1511104.08FU	soil
0.182	ASV00789	SH1643335.08FU	Chaetosphaeronema	Chaetosphaeronema sp.	ASV00239	SH2311583.08FU	Botrytis	Botrytis californica SH2311583.08FU	soil
0.125	ASV01295	SH1567483.08FU	Fusarium	Fusarium sporotrichioides SH1567483.08FU	ASV00459	SH1656481.08FU	Neonectria	Neonectria candida SH1656481.08FU	soil
0.087	ASV00873	SH1644396.08FU	Lectera	Lectera capsici SH1644396.08FU	ASV00653	SH1643335.08FU	Chaetosphaeronema	Chaetosphaeronema sp.	soil
0.415	ASV00571	SH1572652.08FU	Fusarium	Fusarium proliferatum SH1572652.08FU	ASV00233	SH1574537.08FU	Dactylonectria	Dactylonectria macrodidyma SH1574537.08FU	soil
0.382	ASV00328	SH1547164.08FU	Coniothyrium	Coniothyrium aleuritis SH1547164.08FU	ASV00052	SH1546323.08FU	Fusarium	Fusarium sp.	soil
0.09	ASV00671	SH1517410.08FU	Coniosporium	Coniosporium sp.	ASV00561	SH1656481.08FU	Neonectria	Neonectria candida SH1656481.08FU	soil
0.047	ASV01482	SH1643335.08FU	Chaetosphaeronema	Chaetosphaeronema sp.	ASV00017	SH1861154.08FU	Botryosphaeria	Botryosphaeria stevensii SH1861154.08FU	soil
0.361	ASV00561	SH1656481.08FU	Neonectria	Neonectria candida SH1656481.08FU	ASV00418	SH1572652.08FU	Fusarium	Fusarium sp.	soil
0.361	ASV00109	SH1644397.08FU	Plectosphaerella	Plectosphaerella delsorboi SH1644397.08FU	ASV00418	SH1572652.08FU	Fusarium	Fusarium sp.	soil
0.084	ASV01513	SH2232071.08FU	Didymella	Didymella keratinophila SH2232071.08FU	ASV00423	SH1547164.08FU	Coniothyrium	Coniothyrium aleuritis SH1547164.08FU	soil
0.084	ASV00591	SH2219021.08FU	Colletotrichum	Colletotrichum destructivum SH2219021.08FU	ASV00301	SH1574537.08FU	Dactylonectria	Dactylonectria macrodidyma SH1574537.08FU	soil
0.175	ASV00873	SH1644396.08FU	Lectera	Lectera capsici SH1644396.08FU	ASV00107	SH1610189.08FU	Fusarium	Fusarium sp.	soil
0.503	ASV00571	SH1572652.08FU	Fusarium	Fusarium proliferatum SH1572652.08FU	ASV00052	SH1546323.08FU	Fusarium	Fusarium sp.	soil
0.458	ASV00418	SH1572652.08FU	Fusarium	Fusarium proliferatum SH1572652.08FU	ASV00233	SH1574537.08FU	Dactylonectria	Dactylonectria macrodidyma SH1574537.08FU	soil
0.175	ASV00653	SH1643335.08FU	Chaetosphaeronema	Chaetosphaeronema sp.	ASV00109	SH1644397.08FU	Plectosphaerella	Plectosphaerella delsorboi SH1644397.08FU	soil
0.125	ASV01139	SH1644396.08FU	Lectera	Lectera capsici SH1644396.08FU	ASV00418	SH1572652.08FU	Fusarium	Fusarium proliferatum SH1572652.08FU	soil
0.125	ASV00775	SH1561532.08FU	Volutella	Volutella sp.	ASV00676	SH2228336.08FU	Fusarium	Fusarium solani SH2228336.08FU	soil
0.125	ASV00775	SH1561532.08FU	Volutella	Volutella sp.	ASV00606	SH2228336.08FU	Fusarium	Fusarium solani SH2228336.08FU	soil
0.231	ASV00207	SH1561532.08FU	Volutella	Volutella sp.	ASV00160	SH2255649.08FU	Pilidiella	Pilidiella diplodiella SH2255649.08FU	soil
0.039	ASV01151	SH1649807.08FU	Pseudocoleophoma	Pseudocoleophoma polygonicola SH1649807.08FU	ASV00024	SH1861154.08FU	Botryosphaeria	Botryosphaeria stevensii SH1861154.08FU	soil
0.134	ASV01209	SH1643335.08FU	Chaetosphaeronema	Chaetosphaeronema sp.	ASV00099	SH2232071.08FU	Didymella	Didymella keratinophila SH2232071.08FU	soil
0.148	ASV01305	SH1574537.08FU	Dactylonectria	Dactylonectria macrodidyma SH1574537.08FU	ASV00107	SH1610189.08FU	Fusarium	Fusarium sp.	soil
0.194	ASV01459	SH1573220.08FU	Periconia	Periconia sp.	ASV00418	SH1572652.08FU	Fusarium	Fusarium proliferatum SH1572652.08FU	soil
0.194	ASV01459	SH1573220.08FU	Periconia	Periconia sp.	ASV00606	SH2228336.08FU	Fusarium	Fusarium solani SH2228336.08FU	soil
0.599	ASV00004	SH2131097.08FU	Diplodia	Diplodia scrobiculata SH2131097.08FU	ASV00052	SH1546323.08FU	Fusarium	Fusarium sp.	soil
0.039	ASV02015	SH1614481.08FU	Acicuseptoria	Acicu21Septoria rumicis SH1614481.08FU	ASV00002	SH1615013.08FU	Phaeomoniella	Phaeomoniella chlamydospora SH1615013.08FU	soil
0.047	ASV00574	SH1517410.08FU	Coniosporium	Coniosporium sp.	ASV00350	SH2590352.08FU	Stemphylium	Stemphylium globuliferum SH2590352.08FU	soil
0.215	ASV00776	SH1563343.08FU	Plectosphaerella	Plectosphaerella sp.	ASV00233	SH1574537.08FU	Dactylonectria	Dactylonectria macrodidyma SH1574537.08FU	soil
0.114	ASV01151	SH1649807.08FU	Pseudocoleophoma	Pseudocoleophoma polygonicola SH1649807.08FU	ASV00074	SH2232071.08FU	Didymella	Didymella keratinophila SH2232071.08FU	soil
0.556	ASV00418	SH1572652.08FU	Fusarium	Fusarium proliferatum SH1572652.08FU	ASV00052	SH1546323.08FU	Fusarium	Fusarium sp.	soil
0.062	ASV00024	SH1861154.08FU	Botryosphaeria	Botryosphaeria stevensii SH1861154.08FU	ASV00350	SH2590352.08FU	Stemphylium	Stemphylium globuliferum SH2590352.08FU	soil
0.107	ASV00824	SH1643335.08FU	Chaetosphaeronema	Chaetosphaeronema sp.	ASV00301	SH1574537.08FU	Dactylonectria	Dactylonectria macrodidyma SH1574537.08FU	soil
0.094	ASV00909	SH1561532.08FU	Volutella	Volutella sp.	ASV00571	SH1572652.08FU	Fusarium	Fusarium proliferatum SH1572652.08FU	soil
0.17	ASV00966	SH1547079.08FU	Didymella	Didymella sp.	ASV00571	SH1572652.08FU	Fusarium	Fusarium proliferatum SH1572652.08FU	soil
0.312	ASV00566	SH1563343.08FU	Plectosphaerella	Plectosphaerella sp.	ASV00052	SH1546323.08FU	Fusarium	Fusarium sp.	soil
0.054	ASV01674	SH2104996.08FU	Discosia	Discosia pseudoartocreas SH2104996.08FU	ASV00873	SH1644396.08FU	Lectera	Lectera capsici SH1644396.08FU	soil
0.039	ASV01512	SH1649807.08FU	Pseudocoleophoma	Pseudocoleophoma polygonicola SH1649807.08FU	ASV00257	SH2590352.08FU	Stemphylium	Stemphylium globuliferum SH2590352.08FU	soil
0.107	ASV00591	SH2219021.08FU	Colletotrichum	Colletotrichum destructivum SH2219021.08FU	ASV00459	SH1656481.08FU	Neonectria	Neonectria candida SH1656481.08FU	soil
0.031	ASV00671	SH1517410.08FU	Coniosporium	Coniosporium sp.	ASV01482	SH1643335.08FU	Chaetosphaeronema	Chaetosphaeronema sp.	soil
0.031	ASV00574	SH1517410.08FU	Coniosporium	Coniosporium sp.	ASV01482	SH1643335.08FU	Chaetosphaeronema	Chaetosphaeronema sp.	soil
0.031	ASV02489	SH2232071.08FU	Didymella	Didymella keratinophila SH2232071.08FU	ASV01774	SH2232071.08FU	Didymella	Didymella keratinophila SH2232071.08FU	soil
0.031	ASV02489	SH2232071.08FU	Didymella	Didymella keratinophila SH2232071.08FU	ASV01513	SH2232071.08FU	Didymella	Didymella keratinophila SH2232071.08FU	soil
0.031	ASV01783	SH1643335.08FU	Chaetosphaeronema	Chaetosphaeronema sp.	ASV01774	SH2232071.08FU	Didymella	Didymella keratinophila SH2232071.08FU	soil
0.031	ASV01783	SH1643335.08FU	Chaetosphaeronema	Chaetosphaeronema sp.	ASV01513	SH2232071.08FU	Didymella	Didymella keratinophila SH2232071.08FU	soil
0.031	ASV00671	SH1517410.08FU	Coniosporium	Coniosporium sp.	ASV01774	SH2232071.08FU	Didymella	Didymella keratinophila SH2232071.08FU	soil
0.031	ASV00574	SH1517410.08FU	Coniosporium	Coniosporium sp.	ASV01774	SH2232071.08FU	Didymella	Didymella keratinophila SH2232071.08FU	soil
0.031	ASV00574	SH1517410.08FU	Coniosporium	Coniosporium sp.	ASV00775	SH1561532.08FU	Volutella	Volutella sp.	soil
0.137	ASV02222	SH1626902.08FU	Fusicladium	Fusicladium fagi SH1626902.08FU	ASV00239	SH2311583.08FU	Botrytis	Botrytis californica SH2311583.08FU	soil
0.038	ASV00671	SH1517410.08FU	Coniosporium	Coniosporium sp.	ASV01305	SH1574537.08FU	Dactylonectria	Dactylonectria macrodidyma SH1574537.08FU	soil
0.038	ASV00574	SH1517410.08FU	Coniosporium	Coniosporium sp.	ASV01305	SH1574537.08FU	Dactylonectria	Dactylonectria macrodidyma SH1574537.08FU	soil
0.642	ASV00001	SH2131097.08FU	Diplodia	Diplodia scrobiculata SH2131097.08FU	ASV00052	SH1546323.08FU	Fusarium	Fusarium sp.	soil
0.052	ASV00024	SH1861154.08FU	Botryosphaeria	Botryosphaeria stevensii SH1861154.08FU	ASV00824	SH1643335.08FU	Chaetosphaeronema	Chaetosphaeronema sp.	soil
0.167	ASV01452	SH1511104.08FU	Setophoma	Setophoma terrestris SH1511104.08FU	ASV00676	SH2228336.08FU	Fusarium	Fusarium solani SH2228336.08FU	soil
0.279	ASV00249	SH1561532.08FU	Volutella	Volutella sp.	ASV00068	SH1546323.08FU	Fusarium	Fusarium sp.	soil
0.052	ASV00002	SH1615013.08FU	Phaeomoniella	Phaeomoniella chlamydospora SH1615013.08FU	ASV01094	SH1645235.08FU	Kabatiella	Kabatiella sp.	soil
0.078	ASV00909	SH1561532.08FU	Volutella	Volutella sp.	ASV00161	SH1644397.08FU	Plectosphaerella	Plectosphaerella delsorboi SH1644397.08FU	soil
0.161	ASV00653	SH1643335.08FU	Chaetosphaeronema	Chaetosphaeronema sp.	ASV00161	SH1644397.08FU	Plectosphaerella	Plectosphaerella delsorboi SH1644397.08FU	soil
0.06	ASV00824	SH1643335.08FU	Chaetosphaeronema	Chaetosphaeronema sp.	ASV00017	SH1861154.08FU	Botryosphaeria	Botryosphaeria stevensii SH1861154.08FU	soil
0.031	ASV00909	SH1561532.08FU	Volutella	Volutella sp.	ASV01570	SH1574537.08FU	Dactylonectria	Dactylonectria macrodidyma SH1574537.08FU	soil
0.098	ASV01295	SH1567483.08FU	Fusarium	Fusarium sporotrichioides SH1567483.08FU	ASV00301	SH1574537.08FU	Dactylonectria	Dactylonectria macrodidyma SH1574537.08FU	soil
0.024	ASV01512	SH1649807.08FU	Pseudocoleophoma	Pseudocoleophoma polygonicola SH1649807.08FU	ASV00344	SH3566168.08FU	Monographella	Monographella sp.	soil
0.076	ASV00873	SH1644396.08FU	Lectera	Lectera capsici SH1644396.08FU	ASV01775	SH1573220.08FU	Periconia	Periconia sp.	soil
0.531	ASV00074	SH2232071.08FU	Didymella	Didymella keratinophila SH2232071.08FU	ASV00120	SH2255649.08FU	Pilidiella	Pilidiella diplodiella SH2255649.08FU	soil
0.06	ASV01094	SH1645235.08FU	Kabatiella	Kabatiella sp.	ASV01452	SH1511104.08FU	Setophoma	Setophoma terrestris SH1511104.08FU	soil
0.111	ASV00653	SH1643335.08FU	Chaetosphaeronema	Chaetosphaeronema sp.	ASV00249	SH1561532.08FU	Volutella	Volutella sp.	soil
0.093	ASV00909	SH1561532.08FU	Volutella	Volutella sp.	ASV00138	SH1610189.08FU	Fusarium	Fusarium sp.	soil
0.186	ASV00776	SH1563343.08FU	Plectosphaerella	Plectosphaerella sp.	ASV00138	SH1610189.08FU	Fusarium	Fusarium sp.	soil
0.204	ASV00249	SH1561532.08FU	Volutella	Volutella sp.	ASV00138	SH1610189.08FU	Fusarium	Fusarium sp.	soil
0.584	ASV00004	SH2131097.08FU	Diplodia	Diplodia scrobiculata SH2131097.08FU	ASV00068	SH1546323.08FU	Fusarium	Fusarium sp.	soil
0.053	ASV01139	SH1644396.08FU	Lectera	Lectera capsici SH1644396.08FU	ASV01775	SH1573220.08FU	Periconia	Periconia sp.	soil
0.053	ASV01513	SH2232071.08FU	Didymella	Didymella keratinophila SH2232071.08FU	ASV00350	SH2590352.08FU	Stemphylium	Stemphylium globuliferum SH2590352.08FU	soil
0.053	ASV00591	SH2219021.08FU	Colletotrichum	Colletotrichum destructivum SH2219021.08FU	ASV00350	SH2590352.08FU	Stemphylium	Stemphylium globuliferum SH2590352.08FU	soil
0.054	ASV02489	SH2232071.08FU	Didymella	Didymella keratinophila SH2232071.08FU	ASV00653	SH1643335.08FU	Chaetosphaeronema	Chaetosphaeronema sp.	soil
0.054	ASV00671	SH1517410.08FU	Coniosporium	Coniosporium sp.	ASV00653	SH1643335.08FU	Chaetosphaeronema	Chaetosphaeronema sp.	soil
0.444	ASV00107	SH1610189.08FU	Fusarium	Fusarium sp.	ASV00233	SH1574537.08FU	Dactylonectria	Dactylonectria macrodidyma SH1574537.08FU	soil
0.209	ASV00653	SH1643335.08FU	Chaetosphaeronema	Chaetosphaeronema sp.	ASV00074	SH2232071.08FU	Didymella	Didymella keratinophila SH2232071.08FU	soil
0.209	ASV00653	SH1643335.08FU	Chaetosphaeronema	Chaetosphaeronema sp.	ASV00107	SH1610189.08FU	Fusarium	Fusarium sp.	soil
0.229	ASV00839	SH1610181.08FU	Fusarium	Fusarium sp.	ASV00676	SH2228336.08FU	Fusarium	Fusarium solani SH2228336.08FU	soil
0.489	ASV00138	SH1610189.08FU	Fusarium	Fusarium sp.	ASV00155	SH1177658.08FU	Truncatella	Truncatella angustata SH1177658.08FU	soil
0.065	ASV00344	SH3566168.08FU	Monographella	Monographella sp.	ASV00490	SH1555969.08FU	Fusariella	Fusariella sp.	soil
0.044	ASV01151	SH1649807.08FU	Pseudocoleophoma	Pseudocoleophoma polygonicola SH1649807.08FU	ASV00017	SH1861154.08FU	Botryosphaeria	Botryosphaeria stevensii SH1861154.08FU	soil
0.037	ASV01512	SH1649807.08FU	Pseudocoleophoma	Pseudocoleophoma polygonicola SH1649807.08FU	ASV00824	SH1643335.08FU	Chaetosphaeronema	Chaetosphaeronema sp.	soil
0.061	ASV01482	SH1643335.08FU	Chaetosphaeronema	Chaetosphaeronema sp.	ASV00653	SH1643335.08FU	Chaetosphaeronema	Chaetosphaeronema sp.	soil
0.061	ASV01139	SH1644396.08FU	Lectera	Lectera capsici SH1644396.08FU	ASV00653	SH1643335.08FU	Chaetosphaeronema	Chaetosphaeronema sp.	soil
0.061	ASV00775	SH1561532.08FU	Volutella	Volutella sp.	ASV00653	SH1643335.08FU	Chaetosphaeronema	Chaetosphaeronema sp.	soil
0.155	ASV00824	SH1643335.08FU	Chaetosphaeronema	Chaetosphaeronema sp.	ASV00074	SH2232071.08FU	Didymella	Didymella keratinophila SH2232071.08FU	soil
0.121	ASV00775	SH1561532.08FU	Volutella	Volutella sp.	ASV00107	SH1610189.08FU	Fusarium	Fusarium sp.	soil
0.121	ASV00591	SH2219021.08FU	Colletotrichum	Colletotrichum destructivum SH2219021.08FU	ASV00107	SH1610189.08FU	Fusarium	Fusarium sp.	soil
0.044	ASV02015	SH1614481.08FU	Acicuseptoria	Acicu21Septoria rumicis SH1614481.08FU	ASV01452	SH1511104.08FU	Setophoma	Setophoma terrestris SH1511104.08FU	soil
0.271	ASV00301	SH1574537.08FU	Dactylonectria	Dactylonectria macrodidyma SH1574537.08FU	ASV00571	SH1572652.08FU	Fusarium	Fusarium proliferatum SH1572652.08FU	soil
0.091	ASV01512	SH1649807.08FU	Pseudocoleophoma	Pseudocoleophoma polygonicola SH1649807.08FU	ASV00099	SH2232071.08FU	Didymella	Didymella keratinophila SH2232071.08FU	soil
0.091	ASV00344	SH3566168.08FU	Monographella	Monographella sp.	ASV00099	SH2232071.08FU	Didymella	Didymella keratinophila SH2232071.08FU	soil
0.176	ASV00566	SH1563343.08FU	Plectosphaerella	Plectosphaerella sp.	ASV00369	SH1555969.08FU	Fusariella	Fusariella sp.	soil
0.176	ASV01459	SH1573220.08FU	Periconia	Periconia sp.	ASV00571	SH1572652.08FU	Fusarium	Fusarium proliferatum SH1572652.08FU	soil
0.431	ASV00107	SH1610189.08FU	Fusarium	Fusarium sp.	ASV00606	SH2228336.08FU	Fusarium	Fusarium solani SH2228336.08FU	soil
0.036	ASV00859	SH1838164.08FU	Alpinaria	Alpinaria rhododendri SH1838164.08FU	ASV02222	SH1626902.08FU	Fusicladium	Fusicladium fagi SH1626902.08FU	soil
0.036	ASV01783	SH1643335.08FU	Chaetosphaeronema	Chaetosphaeronema sp.	ASV00002	SH1615013.08FU	Phaeomoniella	Phaeomoniella chlamydospora SH1615013.08FU	soil
0.309	ASV00566	SH1563343.08FU	Plectosphaerella	Plectosphaerella sp.	ASV00120	SH2255649.08FU	Pilidiella	Pilidiella diplodiella SH2255649.08FU	soil
0.054	ASV00344	SH3566168.08FU	Monographella	Monographella sp.	ASV00249	SH1561532.08FU	Volutella	Volutella sp.	soil
0.148	ASV01452	SH1511104.08FU	Setophoma	Setophoma terrestris SH1511104.08FU	ASV00300	SH2311583.08FU	Botrytis	Botrytis californica SH2311583.08FU	soil
0.386	ASV00369	SH1555969.08FU	Fusariella	Fusariella sp.	ASV00155	SH1177658.08FU	Truncatella	Truncatella angustata SH1177658.08FU	soil
0.029	ASV00344	SH3566168.08FU	Monographella	Monographella sp.	ASV01482	SH1643335.08FU	Chaetosphaeronema	Chaetosphaeronema sp.	soil
0.043	ASV01774	SH2232071.08FU	Didymella	Didymella keratinophila SH2232071.08FU	ASV01209	SH1643335.08FU	Chaetosphaeronema	Chaetosphaeronema sp.	soil
0.091	ASV01775	SH1573220.08FU	Periconia	Periconia sp.	ASV00653	SH1643335.08FU	Chaetosphaeronema	Chaetosphaeronema sp.	soil
0.029	ASV01512	SH1649807.08FU	Pseudocoleophoma	Pseudocoleophoma polygonicola SH1649807.08FU	ASV00591	SH2219021.08FU	Colletotrichum	Colletotrichum destructivum SH2219021.08FU	soil
0.408	ASV00138	SH1610189.08FU	Fusarium	Fusarium sp.	ASV00233	SH1574537.08FU	Dactylonectria	Dactylonectria macrodidyma SH1574537.08FU	soil
0.029	ASV00344	SH3566168.08FU	Monographella	Monographella sp.	ASV01774	SH2232071.08FU	Didymella	Didymella keratinophila SH2232071.08FU	soil
0.573	ASV00233	SH1574537.08FU	Dactylonectria	Dactylonectria macrodidyma SH1574537.08FU	ASV00052	SH1546323.08FU	Fusarium	Fusarium sp.	soil
0.616	ASV00160	SH2255649.08FU	Pilidiella	Pilidiella diplodiella SH2255649.08FU	ASV00052	SH1546323.08FU	Fusarium	Fusarium sp.	soil
0.626	ASV00001	SH2131097.08FU	Diplodia	Diplodia scrobiculata SH2131097.08FU	ASV00068	SH1546323.08FU	Fusarium	Fusarium sp.	soil
0.05	ASV00002	SH1615013.08FU	Phaeomoniella	Phaeomoniella chlamydospora SH1615013.08FU	ASV01790	SH1626902.08FU	Fusicladium	Fusicladium fagi SH1626902.08FU	soil
0.446	ASV00109	SH1644397.08FU	Plectosphaerella	Plectosphaerella delsorboi SH1644397.08FU	ASV00120	SH2255649.08FU	Pilidiella	Pilidiella diplodiella SH2255649.08FU	soil
0.118	ASV01250	SH2104996.08FU	Discosia	Discosia pseudoartocreas SH2104996.08FU	ASV00109	SH1644397.08FU	Plectosphaerella	Plectosphaerella delsorboi SH1644397.08FU	soil
0.043	ASV00775	SH1561532.08FU	Volutella	Volutella sp.	ASV00118	SH1555330.08FU	Pleurophoma	Pleurophoma sp.	soil
0.043	ASV00775	SH1561532.08FU	Volutella	Volutella sp.	ASV00084	SH1555330.08FU	Pleurophoma	Pleurophoma sp.	soil
0.043	ASV00591	SH2219021.08FU	Colletotrichum	Colletotrichum destructivum SH2219021.08FU	ASV00084	SH1555330.08FU	Pleurophoma	Pleurophoma sp.	soil
0.05	ASV01295	SH1567483.08FU	Fusarium	Fusarium sporotrichioides SH1567483.08FU	ASV00118	SH1555330.08FU	Pleurophoma	Pleurophoma sp.	soil
0.497	ASV00571	SH1572652.08FU	Fusarium	Fusarium proliferatum SH1572652.08FU	ASV00155	SH1177658.08FU	Truncatella	Truncatella angustata SH1177658.08FU	soil
0.28	ASV00423	SH1547164.08FU	Coniothyrium	Coniothyrium aleuritis SH1547164.08FU	ASV00239	SH2311583.08FU	Botrytis	Botrytis californica SH2311583.08FU	soil
0.074	ASV00118	SH1555330.08FU	Pleurophoma	Pleurophoma sp.	ASV00653	SH1643335.08FU	Chaetosphaeronema	Chaetosphaeronema sp.	soil
0.078	ASV01139	SH1644396.08FU	Lectera	Lectera capsici SH1644396.08FU	ASV00490	SH1555969.08FU	Fusariella	Fusariella sp.	soil
0.132	ASV01295	SH1567483.08FU	Fusarium	Fusarium sporotrichioides SH1567483.08FU	ASV00571	SH1572652.08FU	Fusarium	Fusarium proliferatum SH1572652.08FU	soil
0.208	ASV00207	SH1561532.08FU	Volutella	Volutella sp.	ASV00676	SH2228336.08FU	Fusarium	Fusarium solani SH2228336.08FU	soil
0.34	ASV00459	SH1656481.08FU	Neonectria	Neonectria candida SH1656481.08FU	ASV00138	SH1610189.08FU	Fusarium	Fusarium sp.	soil
0.559	ASV00233	SH1574537.08FU	Dactylonectria	Dactylonectria macrodidyma SH1574537.08FU	ASV00068	SH1546323.08FU	Fusarium	Fusarium sp.	soil
0.09	ASV00909	SH1561532.08FU	Volutella	Volutella sp.	ASV00459	SH1656481.08FU	Neonectria	Neonectria candida SH1656481.08FU	soil
0.137	ASV00824	SH1643335.08FU	Chaetosphaeronema	Chaetosphaeronema sp.	ASV00459	SH1656481.08FU	Neonectria	Neonectria candida SH1656481.08FU	soil
0.059	ASV01139	SH1644396.08FU	Lectera	Lectera capsici SH1644396.08FU	ASV00776	SH1563343.08FU	Plectosphaerella	Plectosphaerella sp.	soil
0.044	ASV00344	SH3566168.08FU	Monographella	Monographella sp.	ASV00350	SH2590352.08FU	Stemphylium	Stemphylium globuliferum SH2590352.08FU	soil
0.65	ASV00001	SH2131097.08FU	Diplodia	Diplodia scrobiculata SH2131097.08FU	ASV00114	SH1177658.08FU	Truncatella	Truncatella angustata SH1177658.08FU	soil
0.059	ASV00591	SH2219021.08FU	Colletotrichum	Colletotrichum destructivum SH2219021.08FU	ASV00207	SH1561532.08FU	Volutella	Volutella sp.	soil
0.082	ASV00824	SH1643335.08FU	Chaetosphaeronema	Chaetosphaeronema sp.	ASV00249	SH1561532.08FU	Volutella	Volutella sp.	soil
0.035	ASV01482	SH1643335.08FU	Chaetosphaeronema	Chaetosphaeronema sp.	ASV00591	SH2219021.08FU	Colletotrichum	Colletotrichum destructivum SH2219021.08FU	soil
0.035	ASV00775	SH1561532.08FU	Volutella	Volutella sp.	ASV00591	SH2219021.08FU	Colletotrichum	Colletotrichum destructivum SH2219021.08FU	soil
0.161	ASV00257	SH2590352.08FU	Stemphylium	Stemphylium globuliferum SH2590352.08FU	ASV00074	SH2232071.08FU	Didymella	Didymella keratinophila SH2232071.08FU	soil
0.128	ASV01570	SH1574537.08FU	Dactylonectria	Dactylonectria macrodidyma SH1574537.08FU	ASV00107	SH1610189.08FU	Fusarium	Fusarium sp.	soil
0.417	ASV00161	SH1644397.08FU	Plectosphaerella	Plectosphaerella delsorboi SH1644397.08FU	ASV00052	SH1546323.08FU	Fusarium	Fusarium sp.	soil
0.508	ASV00233	SH1574537.08FU	Dactylonectria	Dactylonectria macrodidyma SH1574537.08FU	ASV00160	SH2255649.08FU	Pilidiella	Pilidiella diplodiella SH2255649.08FU	soil
0.549	ASV00418	SH1572652.08FU	Fusarium	Fusarium proliferatum SH1572652.08FU	ASV00155	SH1177658.08FU	Truncatella	Truncatella angustata SH1177658.08FU	soil
0.562	ASV00676	SH2228336.08FU	Fusarium	Fusarium solani SH2228336.08FU	ASV00114	SH1177658.08FU	Truncatella	Truncatella angustata SH1177658.08FU	soil
0.562	ASV00606	SH2228336.08FU	Fusarium	Fusarium solani SH2228336.08FU	ASV00114	SH1177658.08FU	Truncatella	Truncatella angustata SH1177658.08FU	soil
0.158	ASV00118	SH1555330.08FU	Pleurophoma	Pleurophoma sp.	ASV00233	SH1574537.08FU	Dactylonectria	Dactylonectria macrodidyma SH1574537.08FU	soil
0.073	ASV00344	SH3566168.08FU	Monographella	Monographella sp.	ASV00369	SH1555969.08FU	Fusariella	Fusariella sp.	soil
0.305	ASV00566	SH1563343.08FU	Plectosphaerella	Plectosphaerella sp.	ASV00068	SH1546323.08FU	Fusarium	Fusarium sp.	soil
0.064	ASV01347	SH1547079.08FU	Didymella	Didymella sp.	ASV01775	SH1573220.08FU	Periconia	Periconia sp.	soil
0.254	ASV00249	SH1561532.08FU	Volutella	Volutella sp.	ASV00160	SH2255649.08FU	Pilidiella	Pilidiella diplodiella SH2255649.08FU	soil
0.102	ASV00775	SH1561532.08FU	Volutella	Volutella sp.	ASV00109	SH1644397.08FU	Plectosphaerella	Plectosphaerella delsorboi SH1644397.08FU	soil
0.073	ASV00002	SH1615013.08FU	Phaeomoniella	Phaeomoniella chlamydospora SH1615013.08FU	ASV00627	SH1643335.08FU	Chaetosphaeronema	Chaetosphaeronema sp.	soil
0.028	ASV02489	SH2232071.08FU	Didymella	Didymella keratinophila SH2232071.08FU	ASV00574	SH1517410.08FU	Coniosporium	Coniosporium sp.	soil
0.289	ASV00423	SH1547164.08FU	Coniothyrium	Coniothyrium aleuritis SH1547164.08FU	ASV00074	SH2232071.08FU	Didymella	Didymella keratinophila SH2232071.08FU	soil
0.041	ASV00591	SH2219021.08FU	Colletotrichum	Colletotrichum destructivum SH2219021.08FU	ASV01295	SH1567483.08FU	Fusarium	Fusarium sporotrichioides SH1567483.08FU	soil
0.347	ASV00490	SH1555969.08FU	Fusariella	Fusariella sp.	ASV00052	SH1546323.08FU	Fusarium	Fusarium sp.	soil
0.289	ASV00301	SH1574537.08FU	Dactylonectria	Dactylonectria macrodidyma SH1574537.08FU	ASV00107	SH1610189.08FU	Fusarium	Fusarium sp.	soil
0.042	ASV00909	SH1561532.08FU	Volutella	Volutella sp.	ASV00873	SH1644396.08FU	Lectera	Lectera capsici SH1644396.08FU	soil
0.082	ASV01250	SH2104996.08FU	Discosia	Discosia pseudoartocreas SH2104996.08FU	ASV00566	SH1563343.08FU	Plectosphaerella	Plectosphaerella sp.	soil
0.198	ASV00627	SH1643335.08FU	Chaetosphaeronema	Chaetosphaeronema sp.	ASV00300	SH2311583.08FU	Botrytis	Botrytis californica SH2311583.08FU	soil
0.286	ASV00328	SH1547164.08FU	Coniothyrium	Coniothyrium aleuritis SH1547164.08FU	ASV00239	SH2311583.08FU	Botrytis	Botrytis californica SH2311583.08FU	soil
0.05	ASV01512	SH1649807.08FU	Pseudocoleophoma	Pseudocoleophoma polygonicola SH1649807.08FU	ASV00653	SH1643335.08FU	Chaetosphaeronema	Chaetosphaeronema sp.	soil
0.056	ASV01674	SH2104996.08FU	Discosia	Discosia pseudoartocreas SH2104996.08FU	ASV00966	SH1547079.08FU	Didymella	Didymella sp.	soil
0.249	ASV00653	SH1643335.08FU	Chaetosphaeronema	Chaetosphaeronema sp.	ASV00001	SH2131097.08FU	Diplodia	Diplodia scrobiculata SH2131097.08FU	soil
0.146	ASV01295	SH1567483.08FU	Fusarium	Fusarium sporotrichioides SH1567483.08FU	ASV00606	SH2228336.08FU	Fusarium	Fusarium solani SH2228336.08FU	soil
0.138	ASV01347	SH1547079.08FU	Didymella	Didymella sp.	ASV00571	SH1572652.08FU	Fusarium	Fusarium proliferatum SH1572652.08FU	soil
0.222	ASV00249	SH1561532.08FU	Volutella	Volutella sp.	ASV00107	SH1610189.08FU	Fusarium	Fusarium sp.	soil
0.37	ASV00459	SH1656481.08FU	Neonectria	Neonectria candida SH1656481.08FU	ASV00107	SH1610189.08FU	Fusarium	Fusarium sp.	soil
0.403	ASV00571	SH1572652.08FU	Fusarium	Fusarium proliferatum SH1572652.08FU	ASV00676	SH2228336.08FU	Fusarium	Fusarium solani SH2228336.08FU	soil
0.124	ASV01347	SH1547079.08FU	Didymella	Didymella sp.	ASV00109	SH1644397.08FU	Plectosphaerella	Plectosphaerella delsorboi SH1644397.08FU	soil
0.158	ASV01459	SH1573220.08FU	Periconia	Periconia sp.	ASV00109	SH1644397.08FU	Plectosphaerella	Plectosphaerella delsorboi SH1644397.08FU	soil
0.378	ASV00301	SH1574537.08FU	Dactylonectria	Dactylonectria macrodidyma SH1574537.08FU	ASV00114	SH1177658.08FU	Truncatella	Truncatella angustata SH1177658.08FU	soil
0.457	ASV00561	SH1656481.08FU	Neonectria	Neonectria candida SH1656481.08FU	ASV00114	SH1177658.08FU	Truncatella	Truncatella angustata SH1177658.08FU	soil
0.188	ASV01775	SH1573220.08FU	Periconia	Periconia sp.	ASV00606	SH2228336.08FU	Fusarium	Fusarium solani SH2228336.08FU	soil
0.188	ASV00966	SH1547079.08FU	Didymella	Didymella sp.	ASV00418	SH1572652.08FU	Fusarium	Fusarium proliferatum SH1572652.08FU	soil
0.189	ASV00207	SH1561532.08FU	Volutella	Volutella sp.	ASV00571	SH1572652.08FU	Fusarium	Fusarium proliferatum SH1572652.08FU	soil
0.299	ASV00301	SH1574537.08FU	Dactylonectria	Dactylonectria macrodidyma SH1574537.08FU	ASV00676	SH2228336.08FU	Fusarium	Fusarium solani SH2228336.08FU	soil
0.346	ASV00459	SH1656481.08FU	Neonectria	Neonectria candida SH1656481.08FU	ASV00571	SH1572652.08FU	Fusarium	Fusarium proliferatum SH1572652.08FU	soil
0.095	ASV00671	SH1517410.08FU	Coniosporium	Coniosporium sp.	ASV00459	SH1656481.08FU	Neonectria	Neonectria candida SH1656481.08FU	soil
0.411	ASV00161	SH1644397.08FU	Plectosphaerella	Plectosphaerella delsorboi SH1644397.08FU	ASV00120	SH2255649.08FU	Pilidiella	Pilidiella diplodiella SH2255649.08FU	soil
0.669	ASV00068	SH1546323.08FU	Fusarium	Gibberella tricincta SH1546323.08FU	ASV00120	SH2255649.08FU	Pilidiella	Pilidiella diplodiella SH2255649.08FU	soil
0.047	ASV01627	SH1614481.08FU	Acicuseptoria	Acicu21Septoria rumicis SH1614481.08FU	ASV01754	SH1511104.08FU	Setophoma	Setophoma terrestris SH1511104.08FU	soil
0.055	ASV00024	SH1861154.08FU	Botryosphaeria	Botryosphaeria stevensii SH1861154.08FU	ASV00257	SH2590352.08FU	Stemphylium	Stemphylium globuliferum SH2590352.08FU	soil
0.514	ASV00239	SH2311583.08FU	Botrytis	Botrytis californica SH2311583.08FU	ASV00155	SH1177658.08FU	Truncatella	Truncatella angustata SH1177658.08FU	soil
0.057	ASV00671	SH1517410.08FU	Coniosporium	Coniosporium sp.	ASV00249	SH1561532.08FU	Volutella	Volutella sp.	soil
0.064	ASV00591	SH2219021.08FU	Colletotrichum	Colletotrichum destructivum SH2219021.08FU	ASV00249	SH1561532.08FU	Volutella	Volutella sp.	soil
0.208	ASV00627	SH1643335.08FU	Chaetosphaeronema	Chaetosphaeronema sp.	ASV00239	SH2311583.08FU	Botrytis	Botrytis californica SH2311583.08FU	soil
0.04	ASV00671	SH1517410.08FU	Coniosporium	Coniosporium sp.	ASV00824	SH1643335.08FU	Chaetosphaeronema	Chaetosphaeronema sp.	soil
0.107	ASV01754	SH1511104.08FU	Setophoma	Setophoma terrestris SH1511104.08FU	ASV00423	SH1547164.08FU	Coniothyrium	Coniothyrium aleuritis SH1547164.08FU	soil
0.261	ASV00423	SH1547164.08FU	Coniothyrium	Coniothyrium aleuritis SH1547164.08FU	ASV00099	SH2232071.08FU	Didymella	Didymella keratinophila SH2232071.08FU	soil
0.113	ASV01139	SH1644396.08FU	Lectera	Lectera capsici SH1644396.08FU	ASV00571	SH1572652.08FU	Fusarium	Fusarium proliferatum SH1572652.08FU	soil
0.153	ASV01347	SH1547079.08FU	Didymella	Didymella sp.	ASV00418	SH1572652.08FU	Fusarium	Fusarium proliferatum SH1572652.08FU	soil
0.153	ASV00118	SH1555330.08FU	Pleurophoma	Pleurophoma sp.	ASV00606	SH2228336.08FU	Fusarium	Fusarium solani SH2228336.08FU	soil
0.136	ASV01305	SH1574537.08FU	Dactylonectria	Dactylonectria macrodidyma SH1574537.08FU	ASV00138	SH1610189.08FU	Fusarium	Fusarium sp.	soil
0.444	ASV00418	SH1572652.08FU	Fusarium	Fusarium proliferatum SH1572652.08FU	ASV00676	SH2228336.08FU	Fusarium	Fusarium solani SH2228336.08FU	soil
0.085	ASV00909	SH1561532.08FU	Volutella	Volutella sp.	ASV00561	SH1656481.08FU	Neonectria	Neonectria candida SH1656481.08FU	soil
0.085	ASV00344	SH3566168.08FU	Monographella	Monographella sp.	ASV00561	SH1656481.08FU	Neonectria	Neonectria candida SH1656481.08FU	soil
0.107	ASV01570	SH1574537.08FU	Dactylonectria	Dactylonectria macrodidyma SH1574537.08FU	ASV00561	SH1656481.08FU	Neonectria	Neonectria candida SH1656481.08FU	soil
0.185	ASV00653	SH1643335.08FU	Chaetosphaeronema	Chaetosphaeronema sp.	ASV00459	SH1656481.08FU	Neonectria	Neonectria candida SH1656481.08FU	soil
0.047	ASV01774	SH2232071.08FU	Didymella	Didymella keratinophila SH2232071.08FU	ASV01452	SH1511104.08FU	Setophoma	Setophoma terrestris SH1511104.08FU	soil
0.047	ASV01774	SH2232071.08FU	Didymella	Didymella keratinophila SH2232071.08FU	ASV00257	SH2590352.08FU	Stemphylium	Stemphylium globuliferum SH2590352.08FU	soil
0.047	ASV01513	SH2232071.08FU	Didymella	Didymella keratinophila SH2232071.08FU	ASV00257	SH2590352.08FU	Stemphylium	Stemphylium globuliferum SH2590352.08FU	soil
0.527	ASV00239	SH2311583.08FU	Botrytis	Botrytis californica SH2311583.08FU	ASV00114	SH1177658.08FU	Truncatella	Truncatella angustata SH1177658.08FU	soil
0.049	ASV00344	SH3566168.08FU	Monographella	Monographella sp.	ASV00207	SH1561532.08FU	Volutella	Volutella sp.	soil
0.062	ASV01570	SH1574537.08FU	Dactylonectria	Dactylonectria macrodidyma SH1574537.08FU	ASV00207	SH1561532.08FU	Volutella	Volutella sp.	soil
0.039	ASV01512	SH1649807.08FU	Pseudocoleophoma	Pseudocoleophoma polygonicola SH1649807.08FU	ASV00017	SH1861154.08FU	Botryosphaeria	Botryosphaeria stevensii SH1861154.08FU	soil
0.045	ASV01139	SH1644396.08FU	Lectera	Lectera capsici SH1644396.08FU	ASV00824	SH1643335.08FU	Chaetosphaeronema	Chaetosphaeronema sp.	soil
0.045	ASV00775	SH1561532.08FU	Volutella	Volutella sp.	ASV00824	SH1643335.08FU	Chaetosphaeronema	Chaetosphaeronema sp.	soil
0.101	ASV00207	SH1561532.08FU	Volutella	Volutella sp.	ASV00653	SH1643335.08FU	Chaetosphaeronema	Chaetosphaeronema sp.	soil
0.031	ASV00671	SH1517410.08FU	Coniosporium	Coniosporium sp.	ASV00591	SH2219021.08FU	Colletotrichum	Colletotrichum destructivum SH2219021.08FU	soil
0.031	ASV00574	SH1517410.08FU	Coniosporium	Coniosporium sp.	ASV00591	SH2219021.08FU	Colletotrichum	Colletotrichum destructivum SH2219021.08FU	soil
0.053	ASV00118	SH1555330.08FU	Pleurophoma	Pleurophoma sp.	ASV01305	SH1574537.08FU	Dactylonectria	Dactylonectria macrodidyma SH1574537.08FU	soil
0.053	ASV00084	SH1555330.08FU	Pleurophoma	Pleurophoma sp.	ASV01305	SH1574537.08FU	Dactylonectria	Dactylonectria macrodidyma SH1574537.08FU	soil
0.113	ASV00873	SH1644396.08FU	Lectera	Lectera capsici SH1644396.08FU	ASV00490	SH1555969.08FU	Fusariella	Fusariella sp.	soil
0.111	ASV01139	SH1644396.08FU	Lectera	Lectera capsici SH1644396.08FU	ASV00138	SH1610189.08FU	Fusarium	Fusarium sp.	soil
0.111	ASV00775	SH1561532.08FU	Volutella	Volutella sp.	ASV00138	SH1610189.08FU	Fusarium	Fusarium sp.	soil
0.111	ASV00591	SH2219021.08FU	Colletotrichum	Colletotrichum destructivum SH2219021.08FU	ASV00138	SH1610189.08FU	Fusarium	Fusarium sp.	soil
0.17	ASV01775	SH1573220.08FU	Periconia	Periconia sp.	ASV00571	SH1572652.08FU	Fusarium	Fusarium proliferatum SH1572652.08FU	soil
0.186	ASV00207	SH1561532.08FU	Volutella	Volutella sp.	ASV00138	SH1610189.08FU	Fusarium	Fusarium sp.	soil
0.229	ASV00249	SH1561532.08FU	Volutella	Volutella sp.	ASV00676	SH2228336.08FU	Fusarium	Fusarium solani SH2228336.08FU	soil
0.339	ASV00490	SH1555969.08FU	Fusariella	Fusariella sp.	ASV00068	SH1546323.08FU	Fusarium	Gibberella tricincta SH1546323.08FU	soil
0.303	ASV00369	SH1555969.08FU	Fusariella	Fusariella sp.	ASV00107	SH1610189.08FU	Fusarium	Fusarium sp.	soil
0.406	ASV00161	SH1644397.08FU	Plectosphaerella	Plectosphaerella delsorboi SH1644397.08FU	ASV00068	SH1546323.08FU	Fusarium	Fusarium sp.	soil
0.451	ASV00109	SH1644397.08FU	Plectosphaerella	Plectosphaerella delsorboi SH1644397.08FU	ASV00052	SH1546323.08FU	Fusarium	Fusarium sp.	soil
0.059	ASV01250	SH2104996.08FU	Discosia	Discosia pseudoartocreas SH2104996.08FU	ASV00873	SH1644396.08FU	Lectera	Lectera capsici SH1644396.08FU	soil
0.09	ASV00574	SH1517410.08FU	Coniosporium	Coniosporium sp.	ASV00561	SH1656481.08FU	Neonectria	Neonectria candida SH1656481.08FU	soil
0.447	ASV00571	SH1572652.08FU	Fusarium	Fusarium proliferatum SH1572652.08FU	ASV00160	SH2255649.08FU	Pilidiella	Pilidiella diplodiella SH2255649.08FU	soil
0.094	ASV00775	SH1561532.08FU	Volutella	Volutella sp.	ASV00161	SH1644397.08FU	Plectosphaerella	Plectosphaerella delsorboi SH1644397.08FU	soil
0.085	ASV00873	SH1644396.08FU	Lectera	Lectera capsici SH1644396.08FU	ASV00776	SH1563343.08FU	Plectosphaerella	Plectosphaerella sp.	soil
0.038	ASV02489	SH2232071.08FU	Didymella	Didymella keratinophila SH2232071.08FU	ASV00118	SH1555330.08FU	Pleurophoma	Pleurophoma sp.	soil
[truncated: 502 more rows]
