# Supplementary material for: Disentangling the effects of terroir, season, and vintage on the grapevine fungal pathobiome
Source: Front Microbiol. 2024 Jan 17;14:1322559. doi: 10.3389/fmicb.2023.1322559 (PMC10829339; doi:10.3389/fmicb.2023.1322559)
Supplement: Supplementary file 3 [file Table_2.xlsx]

## Sheet: Sheet1
Table Supplementary 2. Comparative analysis of weighted network centrality metrics (Betweenness Centrality Range: 23.72 - 158.45, Degree Centrality Range: 2.17 - 4.42) in fungal pathogen communities across grapevine microhabitats, terroirs, seasons (Late Winter, Late Summer), vintages (2020, 2021), and health status.
Microhabitat	Terroir	Season	Vintage	Health status	Betweenness	Degree
bark	south	late winter	21	asymptomatic	97.1205	3.66265
bark	south	late winter	21	symptomatic	71.8109	3.61194
bark	south	late winter	20	asymptomatic	66.977	3.44828
bark	south	late winter	20	symptomatic	79.9697	3.21212
bark	south	late summer	21	asymptomatic	77.9064	3.17808
bark	south	late summer	21	symptomatic	68.8806	3.10448
bark	south	late summer	20	asymptomatic	94.6922	2.71111
bark	south	late summer	20	symptomatic	95.6026	3.67033
bark	north	late winter	21	asymptomatic	98.0115	3.26437
bark	north	late winter	21	symptomatic	147.316	3.55172
bark	north	late winter	20	asymptomatic	64.6562	3.34375
bark	north	late winter	20	symptomatic	63.2742	3.35484
bark	north	late summer	21	asymptomatic	78.3364	3.42029
bark	north	late summer	21	symptomatic	58.9833	3
bark	north	late summer	20	asymptomatic	89.6793	3.74419
bark	north	late summer	20	symptomatic	81.7058	3.45
soil	south	late winter	21	asymptomatic	23.7273	2.30303
soil	south	late winter	21	symptomatic	50.7188	2.46875
soil	south	late winter	20	asymptomatic	73.527	3.72973
soil	south	late winter	20	symptomatic	106.349	3.47059
soil	south	late summer	21	asymptomatic	44.9149	2.17021
soil	south	late summer	21	symptomatic	64.1957	2.6087
soil	south	late summer	20	asymptomatic	155.644	4.27972
soil	south	late summer	20	symptomatic	158.455	4.41892
soil	north	late winter	21	asymptomatic	95.1163	3.76744
soil	north	late winter	21	symptomatic	90.5213	4.11628
soil	north	late winter	20	asymptomatic	78.0292	4.3
soil	north	late winter	20	symptomatic	76.961	4.23377
soil	north	late summer	21	asymptomatic	71.0926	4
soil	north	late summer	21	symptomatic	77.5111	3.94667
soil	north	late summer	20	asymptomatic	125.57	4.33333
soil	north	late summer	20	symptomatic	150.537	4
wood	south	late winter	21	asymptomatic	84.8	3.26154
wood	south	late winter	21	symptomatic	59.7636	3.67273
wood	south	late winter	20	asymptomatic	108.945	3.09474
wood	south	late winter	20	symptomatic	67.5735	2.58824
wood	south	late summer	21	asymptomatic	45.8571	2.90476
wood	south	late summer	21	symptomatic	63.9074	3.25926
wood	south	late summer	20	asymptomatic	115.5	2.72549
wood	south	late summer	20	symptomatic	122.042	2.96667
wood	north	late winter	21	asymptomatic	80.6619	3.11429
wood	north	late winter	21	symptomatic	76.5556	2.95238
wood	north	late winter	20	asymptomatic	86.626	3.04878
wood	north	late winter	20	symptomatic	120.448	3.01149
wood	north	late summer	21	asymptomatic	54.5864	2.7037
wood	north	late summer	21	symptomatic	102.247	3.09589
wood	north	late summer	20	asymptomatic	142.835	2.85714
wood	north	late summer	20	symptomatic	81.2356	2.66667
