# Supplementary material for: Disentangling the effects of terroir, season, and vintage on the grapevine fungal pathobiome
Source: Front Microbiol. 2024 Jan 17;14:1322559. doi: 10.3389/fmicb.2023.1322559 (PMC10829339; doi:10.3389/fmicb.2023.1322559)
Supplement: Supplementary file 4 [file Table_3.xlsx]

## Sheet: Sheet1
Table Supplementary 3. Comparative analysis of unweighted network metrics (average degree range: 2.17 - 4.33, network density range: 0.018 - 0.072, modularity range: 0.202 - 0.457) in fungal pathogen communities across grapevine microhabitats, terroirs, seasons (late winter, late summer), vintages (2020, 2021), and health status.
Microhabitat	Terroir	Season	Vintage	Health status	Avg degree	Network density	Modularity
bark	north	late summer	20	asymptomatic	3.92593	0.0366909	0.240555
bark	north	late summer	20	symptomatic	3.78846	0.0367812	0.257608
bark	north	late summer	21	asymptomatic	3.38889	0.0477308	0.307142
bark	north	late summer	21	symptomatic	2.91176	0.0434592	0.323181
bark	north	late winter	20	asymptomatic	3.34375	0.0530754	0.31422
bark	north	late winter	20	symptomatic	3.35484	0.0549974	0.307554
bark	north	late winter	21	asymptomatic	3.19565	0.0351171	0.337429
bark	north	late winter	21	symptomatic	3.504	0.0282581	0.300129
bark	south	late summer	20	asymptomatic	2.72441	0.0216223	0.383391
bark	south	late summer	20	symptomatic	3.9322	0.0336086	0.241361
bark	south	late summer	21	asymptomatic	3.31646	0.0425187	0.322505
bark	south	late summer	21	symptomatic	3.2	0.0432432	0.266632
bark	south	late winter	20	asymptomatic	3.44828	0.0604961	0.30495
bark	south	late winter	20	symptomatic	3.19403	0.0483944	0.338763
bark	south	late winter	21	asymptomatic	3.69048	0.0444636	0.266119
bark	south	late winter	21	symptomatic	3.53846	0.045954	0.286179
soil	north	late summer	20	asymptomatic	4.25414	0.0236341	0.209739
soil	north	late summer	20	symptomatic	3.93204	0.0191807	0.248761
soil	north	late summer	21	asymptomatic	3.97333	0.0536937	0.226476
soil	north	late summer	21	symptomatic	3.82716	0.0478395	0.246722
soil	north	late winter	20	asymptomatic	4.19048	0.0504877	0.204513
soil	north	late winter	20	symptomatic	4.20513	0.0546121	0.201182
soil	north	late winter	21	asymptomatic	3.62105	0.0385218	0.27907
soil	north	late winter	21	symptomatic	3.91667	0.0412281	0.239333
soil	south	late summer	20	asymptomatic	4.20106	0.0223461	0.215993
soil	south	late summer	20	symptomatic	4.33333	0.0213465	0.202486
soil	south	late summer	21	asymptomatic	2.16667	0.0460993	0.443047
soil	south	late summer	21	symptomatic	2.6087	0.057971	0.431944
soil	south	late winter	20	asymptomatic	3.70667	0.0500901	0.254852
soil	south	late winter	20	symptomatic	3.41509	0.0325247	0.313528
soil	south	late winter	21	asymptomatic	2.30303	0.0719697	0.457064
soil	south	late winter	21	symptomatic	2.46875	0.0391865	0.403541
wood	north	late summer	20	asymptomatic	2.88199	0.0180124	0.426343
wood	north	late summer	20	symptomatic	2.72549	0.0269851	0.374748
wood	north	late summer	21	asymptomatic	2.68966	0.0471869	0.371548
wood	north	late summer	21	symptomatic	3.09333	0.0418018	0.362032
wood	north	late winter	20	asymptomatic	3.03614	0.0370262	0.376953
wood	north	late winter	20	symptomatic	3.01149	0.0350174	0.379494
wood	north	late winter	21	asymptomatic	3.06849	0.042618	0.359016
wood	north	late winter	21	symptomatic	2.90909	0.0447552	0.390245
wood	south	late summer	20	asymptomatic	2.76923	0.0214669	0.371651
wood	south	late summer	20	symptomatic	3.08451	0.0218759	0.301359
wood	south	late summer	21	asymptomatic	2.95238	0.0720093	0.295656
wood	south	late summer	21	symptomatic	3.2963	0.0621943	0.311766
wood	south	late winter	20	asymptomatic	3.07216	0.0320017	0.297532
wood	south	late winter	20	symptomatic	2.57971	0.0379369	0.39976
wood	south	late winter	21	asymptomatic	3.28358	0.0497512	0.322686
wood	south	late winter	21	symptomatic	3.59322	0.0619521	0.268823
