# Supplementary material for: Disentangling the effects of terroir, season, and vintage on the grapevine fungal pathobiome
Source: Front Microbiol. 2024 Jan 17;14:1322559. doi: 10.3389/fmicb.2023.1322559 (PMC10829339; doi:10.3389/fmicb.2023.1322559)
Supplement: Supplementary file 5 [file Table_4.xlsx]

## Sheet: Sheet1
Table Supplementary 4. Fungal ASVs considered as significant indicators of the different source types with their parameters, corresponding p-values, assigned functional guild, matching taxon, ITS2 rDNA sequence similarity (%) and taxonomic classification of the most similar matching sequence in the UNITE þ INSD dynamic Species Hypotheses database (version released in 2020). Only indicators with a…
ASVs	Source	Parameter	stat	p	%	Matching taxon	Genus	SH
ASV02211	Bark	control	0.153	0.035	99.1	Devriesia pseudoamericana	Devriesia	SH1641282.08FU
ASV00735	Bark	control	0.225	0.0286	95.7	Catenulostroma sp.	Catenulostroma	SH1521426.08FU
ASV00029	Bark	control	0.186	0.0279	99.6	Alternaria angustiovoidea	Alternaria	SH1689080.08FU
ASV00048	Bark	control	0.164	0.0271	100	Alternaria angustiovoidea	Alternaria	SH1689080.08FU
ASV00465	Bark	control	0.144	0.0257	96.8	Alpinaria rhododendri	Alpinaria	SH1838164.08FU
ASV02246	Bark	control	0.242	0.0194	92.9	Epibryon interlamellare	Epibryon	SH2705218.08FU
ASV00621	Bark	control	0.142	0.0174	97.2	Alpinaria rhododendri	Alpinaria	SH1838164.08FU
ASV02802	Bark	control	0.269	0.0135	98	Microstroma bacarum	Microstroma	SH1540544.08FU
ASV01302	Bark	diseased	0.217	0.0385	98.6	Diplodia scrobiculata	Diplodia	SH2131097.08FU
ASV00158	Bark	diseased	0.168	0.0303	99.3	Diplodia cajani	Diplodia	SH1507501.08FU
ASV02104	Bark	diseased	0.225	0.0299	99.2	Veronaea sp.	Veronaea	SH2725183.08FU
ASV00200	Bark	diseased	0.158	0.028	99.7	Diplodia cajani	Diplodia	SH1507501.08FU
ASV01602	Bark	diseased	0.145	0.0264	97.2	Coniothyrium sp.	Coniothyrium	SH1525206.08FU
ASV00582	Bark	diseased	0.15	0.0262	98.6	Diaporthe citrichinensis	Diaporthe	SH1540637.08FU
ASV00792	Bark	diseased	0.149	0.0262	99	Diaporthe citrichinensis	Diaporthe	SH1540637.08FU
ASV02884	Bark	diseased	0.159	0.0255	96.8	Devriesia pseudoamericana	Devriesia	SH1641282.08FU
ASV01244	Bark	diseased	0.122	0.0249	92.7	Veronaea botryosa	Veronaea	SH1228064.08FU
ASV01648	Bark	diseased	0.229	0.0186	99.6	Veronaea sp.	Veronaea	SH2725183.08FU
ASV00547	Bark	diseased	0.244	0.017	98.6	Diplodia scrobiculata	Diplodia	SH2131097.08FU
ASV00155	Bark	diseased	0.183	0.0154	98.6	Truncatella angustata	Truncatella	SH1177658.08FU
ASV00001	Bark	diseased	0.292	0.0037	99	Diplodia scrobiculata	Diplodia	SH2131097.08FU
ASV00004	Bark	diseased	0.317	0.0016	99.3	Diplodia scrobiculata	Diplodia	SH2131097.08FU
ASV00007	Bark	late Summer	0.206	0.0451	100	Phaeomoniella chlamydospora	Phaeomoniella	SH1615013.08FU
ASV01304	Bark	late Summer	0.222	0.0273	98.6	Diplodia scrobiculata	Diplodia	SH2131097.08FU
ASV01156	Bark	late Summer	0.222	0.0254	98.6	Diplodia scrobiculata	Diplodia	SH2131097.08FU
ASV00257	Bark	late Summer	0.218	0.0234	95.9	Stemphylium globuliferum	Stemphylium	SH2590352.08FU
ASV00822	Bark	late Summer	0.194	0.0221	99.6	Phaeomoniella chlamydospora	Phaeomoniella	SH1615013.08FU
ASV01585	Bark	late Summer	0.235	0.0176	99	Diplodia scrobiculata	Diplodia	SH2131097.08FU
ASV02939	Bark	late Summer	0.209	0.0156	96.2	Coniothyrium sp.	Coniothyrium	SH1525206.08FU
ASV00956	Bark	late Summer	0.256	0.0107	100	Phaeomoniella chlamydospora	Phaeomoniella	SH1615013.08FU
ASV01642	Bark	late Summer	0.254	0.01	100	Alternaria oregonensis	Alternaria	SH2127282.08FU
ASV01239	Bark	late Summer	0.254	0.0087	99.7	Alternaria oregonensis	Alternaria	SH2127282.08FU
ASV02526	Bark	late Summer	0.269	0.0043	98.6	Diplodia scrobiculata	Diplodia	SH2131097.08FU
ASV01787	Bark	late Summer	0.305	0.0017	99	Diplodia scrobiculata	Diplodia	SH2131097.08FU
ASV01499	Bark	late Summer	0.285	0.0016	98.6	Diplodia scrobiculata	Diplodia	SH2131097.08FU
ASV01475	Bark	late Summer	0.3	0.0004	98.6	Diplodia scrobiculata	Diplodia	SH2131097.08FU
ASV00084	Bark	late Winter	0.192	0.0455	97.5	Pleurophoma sp.	Pleurophoma	SH1555330.08FU
ASV01833	Bark	late Winter	0.203	0.0418	99.2	Veronaea sp.	Veronaea	SH2725183.08FU
ASV00029	Bark	late Winter	0.179	0.0412	99.6	Alternaria angustiovoidea	Alternaria	SH1689080.08FU
ASV00618	Bark	late Winter	0.18	0.0382	97.9	Alpinaria rhododendri	Alpinaria	SH1838164.08FU
ASV00711	Bark	late Winter	0.216	0.0309	97.2	Devriesia pseudoamericana	Devriesia	SH1641282.08FU
ASV03307	Bark	late Winter	0.213	0.03	97.1	Pleurophoma sp.	Pleurophoma	SH1555330.08FU
ASV00118	Bark	late Winter	0.194	0.0285	97.8	Pleurophoma sp.	Pleurophoma	SH1555330.08FU
ASV00432	Bark	late Winter	0.211	0.027	97.7	Devriesia pseudoamericana	Devriesia	SH1641282.08FU
ASV00859	Bark	late Winter	0.181	0.0212	98.2	Alpinaria rhododendri	Alpinaria	SH1838164.08FU
ASV00239	Bark	late Winter	0.178	0.0201	99.6	Botrytis californica	Botrytis	SH2311583.08FU
ASV00174	Bark	late Winter	0.238	0.0173	97.2	Devriesia pseudoamericana	Devriesia	SH1641282.08FU
ASV00048	Bark	late Winter	0.169	0.0145	100	Alternaria angustiovoidea	Alternaria	SH1689080.08FU
ASV00300	Bark	late Winter	0.176	0.0135	100	Botrytis californica	Botrytis	SH2311583.08FU
ASV02047	Bark	late Winter	0.216	0.0067	98.2	Sarocladium implicatum	Sarocladium	SH1651481.08FU
ASV00256	Bark	late Winter	0.275	0.0052	97.7	Devriesia pseudoamericana	Devriesia	SH1641282.08FU
ASV00599	Bark	late Winter	0.252	0.0052	98.1	Devriesia pseudoamericana	Devriesia	SH1641282.08FU
ASV01288	Bark	late Winter	0.243	0.0006	97.8	Sarocladium implicatum	Sarocladium	SH1651481.08FU
ASV01539	Bark	late Winter	0.333	0.0002	99	Diplodia scrobiculata	Diplodia	SH2131097.08FU
ASV01614	Bark	late Winter	0.338	0.0002	99	Diplodia scrobiculata	Diplodia	SH2131097.08FU
ASV01429	Bark	late Winter	0.365	0.0001	98.6	Diplodia scrobiculata	Diplodia	SH2131097.08FU
ASV01457	Bark	late Winter	0.352	0.0001	98.6	Diplodia scrobiculata	Diplodia	SH2131097.08FU
ASV02172	Bark	North	0.242	0.0328	98.2	Seimatosporium pistaciae	Seimatosporium	SH1552800.08FU
ASV02211	Bark	North	0.2	0.0284	99.1	Devriesia pseudoamericana	Devriesia	SH1641282.08FU
ASV01890	Bark	North	0.246	0.0282	99.1	Devriesia pseudoamericana	Devriesia	SH1641282.08FU
ASV02811	Bark	North	0.243	0.0257	99.5	Devriesia pseudoamericana	Devriesia	SH1641282.08FU
ASV03334	Bark	North	0.227	0.024	98.5	Seimatosporium pistaciae	Seimatosporium	SH1552800.08FU
ASV04137	Bark	North	0.233	0.0212	100	Muriphaeosphaeria viburni	Muriphaeosphaeria	SH1643363.08FU
ASV03307	Bark	North	0.269	0.0131	97.1	Pleurophoma sp.	Pleurophoma	SH1555330.08FU
ASV03181	Bark	North	0.208	0.0063	99.6	Cytospora predappioensis	Cytospora	SH1540638.08FU
ASV00621	Bark	North	0.2	0.0053	97.2	Alpinaria rhododendri	Alpinaria	SH1838164.08FU
ASV00465	Bark	North	0.204	0.0051	96.8	Alpinaria rhododendri	Alpinaria	SH1838164.08FU
ASV02635	Bark	North	0.32	0.0007	99.5	Devriesia pseudoamericana	Devriesia	SH1641282.08FU
ASV02088	Bark	North	0.33	0.0001	99.1	Devriesia pseudoamericana	Devriesia	SH1641282.08FU
ASV00084	Bark	North	0.439	0.0001	97.5	Pleurophoma sp.	Pleurophoma	SH1555330.08FU
ASV00118	Bark	North	0.405	0.0001	97.8	Pleurophoma sp.	Pleurophoma	SH1555330.08FU
ASV00812	Bark	North	0.192	0.0001	99	Pleurophoma sp.	Pleurophoma	SH1241426.08FU
ASV01105	Bark	North	0.217	0.0001	99.3	Pleurophoma sp.	Pleurophoma	SH1241426.08FU
ASV07047	Bark	South	0.263	0.034	97	Phaeomoniella sp.	Phaeomoniella	SH2590364.08FU
ASV04616	Bark	South	0.252	0.0298	95.4	Phoma aloes	Phoma	SH1143160.08FU
ASV04238	Bark	South	0.197	0.0291	90.9	Veronaea botryosa	Veronaea	SH1228064.08FU
ASV04080	Bark	South	0.224	0.0282	99	Diaporthe citrichinensis	Diaporthe	SH1540637.08FU
ASV02925	Bark	South	0.209	0.0202	97.7	Neophaeomoniella niveniae	Neophaeomoniella	SH1573812.08FU
ASV03203	Bark	South	0.212	0.0201	99.7	Dothiorella sarmentorum	Dothiorella	SH2131034.08FU
ASV00074	Bark	South	0.276	0.0168	99.6	Didymella keratinophila	Didymella	SH2232071.08FU
ASV00029	Bark	South	0.247	0.0122	99.6	Alternaria angustiovoidea	Alternaria	SH1689080.08FU
ASV00258	Bark	South	0.244	0.0101	100	Diplodia cupressi	Diplodia	SH1507386.08FU
ASV06906	Bark	South	0.289	0.0096	96.7	Phaeomoniella sp.	Phaeomoniella	SH2590364.08FU
ASV00208	Bark	South	0.252	0.0077	99.7	Diplodia cupressi	Diplodia	SH1507386.08FU
ASV00048	Bark	South	0.229	0.0036	100	Alternaria angustiovoidea	Alternaria	SH1689080.08FU
ASV01335	Bark	South	0.273	0.003	98.9	Veronaea sp.	Veronaea	SH2725183.08FU
ASV00017	Bark	South	0.288	0.0022	99.7	Botryosphaeria stevensii	Botryosphaeria	SH1861154.08FU
ASV00024	Bark	South	0.267	0.0019	100	Botryosphaeria stevensii	Botryosphaeria	SH1861154.08FU
ASV02377	Bark	South	0.298	0.0009	98.9	Veronaea sp.	Veronaea	SH2725183.08FU
ASV01281	Bark	South	0.292	0.0008	99.6	Minutiella tardicola	Minutiella	SH1573821.08FU
ASV00754	Bark	South	0.403	0.0005	98.2	Minutiella tardicola	Minutiella	SH1573821.08FU
ASV00874	Bark	South	0.328	0.0004	99	Diplodia cupressi	Diplodia	SH1507386.08FU
ASV00560	Bark	South	0.398	0.0004	97.9	Minutiella tardicola	Minutiella	SH1573821.08FU
ASV00158	Bark	South	0.283	0.0001	99.3	Diplodia cajani	Diplodia	SH1507501.08FU
ASV00200	Bark	South	0.255	0.0001	99.7	Diplodia cajani	Diplodia	SH1507501.08FU
ASV00974	Bark	South	0.347	0.0001	97.7	Neophaeomoniella niveniae	Neophaeomoniella	SH1573812.08FU
ASV01373	Bark	South	0.367	0.0001	98	Neophaeomoniella niveniae	Neophaeomoniella	SH1573812.08FU
ASV01011	Bark	South	0.307	0.0001	99.3	Minutiella tardicola	Minutiella	SH1573821.08FU
ASV01034	Bark	South	0.285	0.0001	99.3	Veronaea sp.	Veronaea	SH2725183.08FU
ASV01833	Bark	South	0.387	0.0001	99.2	Veronaea sp.	Veronaea	SH2725183.08FU
ASV01239	Bark	Szt	0.259	0.0341	99.7	Alternaria oregonensis	Alternaria	SH2127282.08FU
ASV06172	Bark	Szt	0.219	0.0313	95.5	Exobasidium woronichinii	Exobasidium	SH1514429.08FU
ASV00618	Bark	Szt	0.242	0.0246	97.9	Alpinaria rhododendri	Alpinaria	SH1838164.08FU
ASV00068	Bark	Szt	0.249	0.0242	98.3	Fusarium tricincta	Fusarium	SH1546323.08FU
ASV00859	Bark	Szt	0.237	0.0192	98.2	Alpinaria rhododendri	Alpinaria	SH1838164.08FU
ASV00052	Bark	Szt	0.244	0.0166	98	Fusarium tricincta	Fusarium	SH1546323.08FU
ASV00257	Bark	Szt	0.279	0.0112	95.9	Stemphylium globuliferum	Stemphylium	SH2590352.08FU
ASV00300	Bark	Szt	0.235	0.005	100	Botrytis californica	Botrytis	SH2311583.08FU
ASV02246	Bark	Szt	0.364	0.0011	92.9	Epibryon interlamellare	Epibryon	SH2705218.08FU
ASV00239	Bark	Szt	0.279	0.0003	99.6	Botrytis californica	Botrytis	SH2311583.08FU
ASV00679	Bark	y20	0.186	0.046	99.3	Alternaria oregonensis	Alternaria	SH2127282.08FU
ASV00956	Bark	y20	0.25	0.0264	100	Phaeomoniella chlamydospora	Phaeomoniella	SH1615013.08FU
ASV03307	Bark	y20	0.215	0.0249	97.1	Pleurophoma sp.	Pleurophoma	SH1555330.08FU
ASV00706	Bark	y20	0.229	0.0209	99.7	Neophaeococcomyces catenatus	Neophaeococcomyces	SH1506898.08FU
ASV00036	Bark	y20	0.109	0.0161	99.6	Neofabraea kienholzii	Neofabraea	SH2170012.08FU
ASV02526	Bark	y20	0.263	0.0129	98.6	Diplodia scrobiculata	Diplodia	SH2131097.08FU
ASV00051	Bark	y20	0.111	0.0117	100	Neofabraea kienholzii	Neofabraea	SH2170012.08FU
ASV00208	Bark	y20	0.21	0.0053	99.7	Diplodia cupressi	Diplodia	SH1507386.08FU
ASV01499	Bark	y20	0.279	0.0028	98.6	Diplodia scrobiculata	Diplodia	SH2131097.08FU
ASV01787	Bark	y20	0.298	0.0027	99	Diplodia scrobiculata	Diplodia	SH2131097.08FU
ASV00943	Bark	y20	0.236	0.0017	99.7	Alternaria oregonensis	Alternaria	SH2127282.08FU
ASV01460	Bark	y20	0.292	0.0015	99	Diplodia scrobiculata	Diplodia	SH2131097.08FU
ASV00874	Bark	y20	0.262	0.0012	99	Diplodia cupressi	Diplodia	SH1507386.08FU
ASV00258	Bark	y20	0.217	0.0008	100	Diplodia cupressi	Diplodia	SH1507386.08FU
ASV01475	Bark	y20	0.293	0.0005	98.6	Diplodia scrobiculata	Diplodia	SH2131097.08FU
ASV01304	Bark	y20	0.309	0.0002	98.6	Diplodia scrobiculata	Diplodia	SH2131097.08FU
ASV00547	Bark	y20	0.479	0.0001	98.6	Diplodia scrobiculata	Diplodia	SH2131097.08FU
ASV01156	Bark	y20	0.283	0.0001	98.6	Diplodia scrobiculata	Diplodia	SH2131097.08FU
ASV01302	Bark	y20	0.442	0.0001	98.6	Diplodia scrobiculata	Diplodia	SH2131097.08FU
ASV01429	Bark	y20	0.369	0.0001	98.6	Diplodia scrobiculata	Diplodia	SH2131097.08FU
ASV01457	Bark	y20	0.356	0.0001	98.6	Diplodia scrobiculata	Diplodia	SH2131097.08FU
ASV01539	Bark	y20	0.337	0.0001	99	Diplodia scrobiculata	Diplodia	SH2131097.08FU
ASV01585	Bark	y20	0.425	0.0001	99	Diplodia scrobiculata	Diplodia	SH2131097.08FU
ASV01614	Bark	y20	0.342	0.0001	99	Diplodia scrobiculata	Diplodia	SH2131097.08FU
ASV03224	Bark	y21	0.195	0.0484	96.8	Devriesia pseudoamericana	Devriesia	SH1641282.08FU
ASV00321	Bark	y21	0.18	0.0453	96.2	Coniothyrium sp.	Coniothyrium	SH1525206.08FU
ASV01571	Bark	y21	0.207	0.0447	100	Devriesia sp.	Devriesia	SH2727222.08FU
ASV01686	Bark	y21	0.198	0.0356	99.7	Kabatiella sp.	Kabatiella	SH1645235.08FU
ASV03799	Bark	y21	0.206	0.0288	99.1	Devriesia sp.	Devriesia	SH2727222.08FU
ASV00859	Bark	y21	0.179	0.0277	98.2	Alpinaria rhododendri	Alpinaria	SH1838164.08FU
ASV05175	Bark	y21	0.212	0.0254	96	Sarocladium implicatum	Sarocladium	SH1651481.08FU
ASV02078	Bark	y21	0.154	0.025	99	Dothiorella prunicola	Dothiorella	SH1861507.08FU
ASV00711	Bark	y21	0.235	0.0158	97.2	Devriesia pseudoamericana	Devriesia	SH1641282.08FU
ASV01732	Bark	y21	0.233	0.0147	96.8	Devriesia pseudoamericana	Devriesia	SH1641282.08FU
ASV02276	Bark	y21	0.194	0.0143	100	Kabatiella sp.	Kabatiella	SH1645235.08FU
ASV01148	Bark	y21	0.213	0.0137	96.8	Devriesia pseudoamericana	Devriesia	SH1641282.08FU
ASV02254	Bark	y21	0.236	0.0103	96.8	Devriesia pseudoamericana	Devriesia	SH1641282.08FU
ASV02088	Bark	y21	0.214	0.0102	99.1	Devriesia pseudoamericana	Devriesia	SH1641282.08FU
ASV01111	Bark	y21	0.243	0.0084	99.5	Devriesia sp.	Devriesia	SH2727222.08FU
ASV00618	Bark	y21	0.19	0.0073	97.9	Alpinaria rhododendri	Alpinaria	SH1838164.08FU
ASV02811	Bark	y21	0.223	0.0067	99.5	Devriesia pseudoamericana	Devriesia	SH1641282.08FU
ASV02914	Bark	y21	0.27	0.0065	97.2	Devriesia pseudoamericana	Devriesia	SH1641282.08FU
ASV00599	Bark	y21	0.25	0.0059	98.1	Devriesia pseudoamericana	Devriesia	SH1641282.08FU
ASV00534	Bark	y21	0.271	0.0058	95.3	Catenulostroma sp.	Catenulostroma	SH1521426.08FU
ASV02246	Bark	y21	0.277	0.0048	92.9	Epibryon interlamellare	Epibryon	SH2705218.08FU
ASV01273	Bark	y21	0.248	0.0041	96.3	Devriesia pseudoamericana	Devriesia	SH1641282.08FU
ASV01288	Bark	y21	0.227	0.0037	97.8	Sarocladium implicatum	Sarocladium	SH1651481.08FU
ASV00401	Bark	y21	0.253	0.0031	96.8	Devriesia pseudoamericana	Devriesia	SH1641282.08FU
ASV00256	Bark	y21	0.301	0.0021	97.7	Devriesia pseudoamericana	Devriesia	SH1641282.08FU
ASV02047	Bark	y21	0.246	0.0003	98.2	Sarocladium implicatum	Sarocladium	SH1651481.08FU
ASV00432	Bark	y21	0.317	0.0002	97.7	Devriesia pseudoamericana	Devriesia	SH1641282.08FU
ASV01890	Bark	y21	0.274	0.0002	99.1	Devriesia pseudoamericana	Devriesia	SH1641282.08FU
ASV00174	Bark	y21	0.364	0.0001	97.2	Devriesia pseudoamericana	Devriesia	SH1641282.08FU
ASV00024	Soil	diseased	0.116	0.0305	100	Botryosphaeria stevensii	Botryosphaeria	SH1861154.08FU
ASV00017	Soil	diseased	0.124	0.0251	99.7	Botryosphaeria stevensii	Botryosphaeria	SH1861154.08FU
ASV01331	Soil	diseased	0.136	0.0249	97.9	Alpinaria rhododendri	Alpinaria	SH1838164.08FU
ASV01512	Soil	diseased	0.16	0.0214	99.6	Pseudocoleophoma polygonicola	Pseudocoleophoma	SH1649807.08FU
ASV01151	Soil	diseased	0.148	0.0168	99.2	Pseudocoleophoma polygonicola	Pseudocoleophoma	SH1649807.08FU
ASV00653	Soil	diseased	0.228	0.009	99.2	Chaetosphaeronema sp.	Chaetosphaeronema	SH1643335.08FU
ASV00824	Soil	diseased	0.252	0.0056	99.6	Chaetosphaeronema sp.	Chaetosphaeronema	SH1643335.08FU
ASV00916	Soil	diseased	0.119	0.0051	97.5	Alpinaria rhododendri	Alpinaria	SH1838164.08FU
ASV00068	Soil	diseased	0.279	0.0022	98.3	Fusarium tricincta	Fusarium	SH1546323.08FU
ASV00052	Soil	diseased	0.333	0.0003	98	Fusarium tricincta	Fusarium	SH1546323.08FU
ASV00909	Soil	late Summer	0.154	0.05	99.3	Volutella sp.	Volutella	SH1561532.08FU
ASV00110	Soil	late Summer	0.17	0.0497	99.3	Alternaria angustiovoidea	Alternaria	SH1689080.08FU
ASV01239	Soil	late Summer	0.187	0.0469	99.7	Alternaria oregonensis	Alternaria	SH2127282.08FU
ASV01459	Soil	late Summer	0.206	0.0429	96.3	Periconia sp.	Periconia	SH1573220.08FU
ASV00074	Soil	late Summer	0.216	0.0328	99.6	Didymella keratinophila	Didymella	SH2232071.08FU
ASV00776	Soil	late Summer	0.166	0.0273	99.7	Plectosphaerella sp.	Plectosphaerella	SH1563343.08FU
ASV01722	Soil	late Summer	0.18	0.027	99.6	Erysiphe convolvuli	Erysiphe	SH1562822.08FU
ASV02037	Soil	late Summer	0.179	0.027	100	Erysiphe convolvuli	Erysiphe	SH1562822.08FU
ASV00436	Soil	late Summer	0.229	0.0261	96.6	Coniothyrium sp.	Coniothyrium	SH1525206.08FU
ASV02814	Soil	late Summer	0.228	0.0259	96.8	Phoma leveillei	Phoma	SH1244734.08FU
ASV03970	Soil	late Summer	0.193	0.0255	99.3	Diaporthe sp.	Diaporthe	SH1541028.08FU
ASV00257	Soil	late Summer	0.147	0.0245	95.9	Stemphylium globuliferum	Stemphylium	SH2590352.08FU
ASV00099	Soil	late Summer	0.228	0.023	100	Didymella keratinophila	Didymella	SH2232071.08FU
ASV00249	Soil	late Summer	0.233	0.0188	99.6	Volutella sp.	Volutella	SH1561532.08FU
ASV01295	Soil	late Summer	0.211	0.0182	97.2	Fusarium sporotrichioides	Fusarium	SH1567483.08FU
ASV00207	Soil	late Summer	0.247	0.0115	99.3	Volutella sp.	Volutella	SH1561532.08FU
ASV00321	Soil	late Summer	0.248	0.0111	96.2	Coniothyrium sp.	Coniothyrium	SH1525206.08FU
ASV01628	Soil	late Summer	0.224	0.0089	97.5	Fusarium sporotrichioides	Fusarium	SH1567483.08FU
ASV01624	Soil	late Summer	0.17	0.0065	99.2	Periconia cookei	Periconia	SH1573190.08FU
ASV01177	Soil	late Summer	0.173	0.0061	99.3	Diaporthe convolvuli	Diaporthe	SH1540689.08FU
ASV01979	Soil	late Summer	0.253	0.0061	98.9	Discosia pseudoartocreas	Discosia	SH2104996.08FU
ASV00721	Soil	late Summer	0.239	0.006	99.7	Colletotrichum destructivum	Colletotrichum	SH2219021.08FU
ASV02440	Soil	late Summer	0.246	0.0059	98.3	Didymella sp.	Didymella	SH1547079.08FU
ASV01364	Soil	late Summer	0.188	0.0058	99.6	Diaporthe convolvuli	Diaporthe	SH1540689.08FU
ASV00350	Soil	late Summer	0.177	0.0055	96.3	Stemphylium globuliferum	Stemphylium	SH2590352.08FU
ASV02349	Soil	late Summer	0.249	0.0053	99.3	Discosia pseudoartocreas	Discosia	SH2104996.08FU
ASV02933	Soil	late Summer	0.256	0.0051	99.7	Setophaeosphaeria hemerocallidis	Setophaeosphaeria	SH1214982.08FU
ASV01544	Soil	late Summer	0.119	0.0031	99.6	Fusarium zeae	Fusarium	SH1610160.08FU
ASV03725	Soil	North	0.26	0.0349	99.3	Eocronartium sp.	Eocronartium	SH1516555.08FU
ASV02933	Soil	North	0.266	0.025	99.7	Setophaeosphaeria hemerocallidis	Setophaeosphaeria	SH1214982.08FU
ASV02193	Soil	North	0.252	0.01	95.5	Alternaria sp.	Alternaria	SH1235305.08FU
ASV02331	Soil	North	0.236	0.0092	100	Colletotrichum hemerocallidis	Colletotrichum	SH1543719.08FU
ASV03337	Soil	North	0.304	0.0085	98.9	Eocronartium sp.	Eocronartium	SH1516555.08FU
ASV01947	Soil	North	0.265	0.0081	99.6	Colletotrichum hemerocallidis	Colletotrichum	SH1543719.08FU
ASV04715	Soil	North	0.26	0.0081	99	Plectosphaerella sp.	Plectosphaerella	SH1563343.08FU
ASV04396	Soil	North	0.303	0.0028	99.3	Plectosphaerella sp.	Plectosphaerella	SH1563343.08FU
ASV02330	Soil	North	0.294	0.0026	96.4	Phoma leveillei	Phoma	SH1244734.08FU
ASV01598	Soil	North	0.203	0.0023	100	Sarocladium sp.	Sarocladium	SH1541963.08FU
ASV01359	Soil	North	0.201	0.0019	99.6	Sarocladium sp.	Sarocladium	SH1541963.08FU
ASV02814	Soil	North	0.339	0.0017	96.8	Phoma leveillei	Phoma	SH1244734.08FU
ASV03993	Soil	North	0.347	0.0013	97.2	Phaeosphaeriopsis sp.	Phaeosphaeriopsis	SH1235312.08FU
ASV01347	Soil	North	0.365	0.0011	99	Didymella sp.	Didymella	SH1547079.08FU
ASV01139	Soil	North	0.271	0.0009	99	Lectera capsici	Lectera	SH1644396.08FU
ASV00966	Soil	North	0.387	0.0004	98.6	Didymella sp.	Didymella	SH1547079.08FU
ASV00160	Soil	North	0.403	0.0003	100	Pilidiella diplodiella	Pilidiella	SH2255649.08FU
ASV01170	Soil	North	0.268	0.0003	100	Sarocladium strictum	Sarocladium	SH1541921.08FU
ASV01250	Soil	North	0.353	0.0002	99.3	Discosia pseudoartocreas	Discosia	SH2104996.08FU
ASV01674	Soil	North	0.367	0.0002	99.6	Discosia pseudoartocreas	Discosia	SH2104996.08FU
ASV01029	Soil	North	0.294	0.0002	99.7	Sarocladium strictum	Sarocladium	SH1541921.08FU
ASV01775	Soil	North	0.357	0.0002	96.6	Periconia sp.	Periconia	SH1573220.08FU
ASV00873	Soil	North	0.264	0.0001	98.7	Lectera capsici	Lectera	SH1644396.08FU
ASV01351	Soil	North	0.237	0.0001	98.9	Periconia cookei	Periconia	SH1573190.08FU
ASV01624	Soil	North	0.24	0.0001	99.2	Periconia cookei	Periconia	SH1573190.08FU
ASV00120	Soil	North	0.471	0.0001	99.6	Pilidiella diplodiella	Pilidiella	SH2255649.08FU
ASV00109	Soil	North	0.528	0.0001	95.7	Plectosphaerella delsorboi	Plectosphaerella	SH1644397.08FU
ASV00161	Soil	North	0.63	0.0001	96	Plectosphaerella delsorboi	Plectosphaerella	SH1644397.08FU
ASV01459	Soil	North	0.429	0.0001	96.3	Periconia sp.	Periconia	SH1573220.08FU
ASV01722	Soil	South	0.216	0.0451	99.6	Erysiphe convolvuli	Erysiphe	SH1562822.08FU
ASV04267	Soil	South	0.286	0.0328	98.9	Monographella sp.	Monographella	SH1555511.08FU
ASV02693	Soil	South	0.227	0.0323	99.7	Laetisaria arvalis	Laetisaria	SH1601977.08FU
ASV00744	Soil	South	0.193	0.0311	98.2	Blumeria graminis	Blumeria	SH3565180.08FU
ASV00350	Soil	South	0.209	0.0309	96.3	Stemphylium globuliferum	Stemphylium	SH2590352.08FU
ASV02490	Soil	South	0.205	0.0308	98.4	Veronaea japonica	Veronaea	SH1560869.08FU
ASV03211	Soil	South	0.258	0.0292	98.3	Coniosporium sp.	Coniosporium	SH1517410.08FU
ASV00257	Soil	South	0.196	0.0288	95.9	Stemphylium globuliferum	Stemphylium	SH2590352.08FU
ASV00943	Soil	South	0.241	0.0158	99.7	Alternaria oregonensis	Alternaria	SH2127282.08FU
ASV00679	Soil	South	0.235	0.0115	99.3	Alternaria oregonensis	Alternaria	SH2127282.08FU
ASV01473	Soil	South	0.281	0.0103	98.3	Coniosporium sp.	Coniosporium	SH1517410.08FU
ASV01177	Soil	South	0.232	0.0095	99.3	Diaporthe convolvuli	Diaporthe	SH1540689.08FU
ASV04528	Soil	South	0.278	0.0089	99.2	Monographella sp.	Monographella	SH1555511.08FU
ASV00200	Soil	South	0.21	0.0084	99.7	Diplodia cajani	Diplodia	SH1507501.08FU
ASV00001	Soil	South	0.299	0.0073	99	Diplodia scrobiculata	Diplodia	SH2131097.08FU
ASV00721	Soil	South	0.303	0.0068	99.7	Colletotrichum destructivum	Colletotrichum	SH2219021.08FU
ASV00369	Soil	South	0.308	0.0064	98	Fusariella sp.	Fusariella	SH1555969.08FU
ASV01364	Soil	South	0.258	0.0053	99.6	Diaporthe convolvuli	Diaporthe	SH1540689.08FU
ASV01352	Soil	South	0.285	0.0042	96.8	Colletotrichum coccodes	Colletotrichum	SH1543710.08FU
ASV01655	Soil	South	0.257	0.0042	97.1	Colletotrichum coccodes	Colletotrichum	SH1543710.08FU
ASV00490	Soil	South	0.314	0.0036	98.4	Fusariella sp.	Fusariella	SH1555969.08FU
ASV01234	Soil	South	0.326	0.0034	98	Coniosporium sp.	Coniosporium	SH1517410.08FU
ASV01414	Soil	South	0.28	0.0014	99.1	Veronaea sp.	Veronaea	SH1182995.08FU
ASV00749	Soil	South	0.326	0.0007	98.3	Phyllosticta ampelicida	Phyllosticta	SH1639646.08FU
ASV01221	Soil	South	0.346	0.0007	98.6	Phyllosticta ampelicida	Phyllosticta	SH1639646.08FU
ASV00405	Soil	South	0.345	0.0004	100	Monographella sp.	Monographella	SH3566168.08FU
ASV00158	Soil	South	0.204	0.0002	99.3	Diplodia cajani	Diplodia	SH1507501.08FU
ASV00671	Soil	South	0.401	0.0002	98.7	Coniosporium sp.	Coniosporium	SH1517410.08FU
ASV00029	Soil	South	0.358	0.0001	99.6	Alternaria angustiovoidea	Alternaria	SH1689080.08FU
ASV00048	Soil	South	0.373	0.0001	100	Alternaria angustiovoidea	Alternaria	SH1689080.08FU
ASV00344	Soil	South	0.353	0.0001	99.6	Monographella sp.	Monographella	SH3566168.08FU
ASV00574	Soil	South	0.428	0.0001	98.3	Coniosporium sp.	Coniosporium	SH1517410.08FU
ASV01175	Soil	South	0.289	0.0001	99.4	Veronaea sp.	Veronaea	SH1182995.08FU
ASV01178	Soil	Szt	0.154	0.0457	99.3	Botrytis californica	Botrytis	SH2311583.08FU
ASV02440	Soil	Szt	0.248	0.0382	98.3	Didymella sp.	Didymella	SH1547079.08FU
ASV06872	Soil	Szt	0.278	0.0358	98.7	Coniosporium sp.	Coniosporium	SH1184499.08FU
ASV02564	Soil	Szt	0.194	0.0334	99.6	Diaporthe columnaris	Diaporthe	SH1540609.08FU
ASV05652	Soil	Szt	0.243	0.0331	98.1	Mollaria sp.	Mollisia	SH1505331.08FU
ASV05723	Soil	Szt	0.276	0.0329	99.6	Alternaria sp.	Alternaria	SH3686599.08FU
ASV05325	Soil	Szt	0.25	0.0312	90	Veronaea botryosa	Veronaea	SH1228064.08FU
ASV01214	Soil	Szt	0.152	0.0309	99.6	Botrytis californica	Botrytis	SH2311583.08FU
ASV02340	Soil	Szt	0.172	0.0307	99.4	Ceratobasidium sp.	Ceratobasidium	SH1551558.08FU
ASV04155	Soil	Szt	0.229	0.0306	98.2	Rhexocercosporidium panacis	Rhexocercosporidium	SH1710766.08FU
ASV04680	Soil	Szt	0.219	0.0306	98.6	Rhexocercosporidium panacis	Rhexocercosporidium	SH1710766.08FU
ASV03849	Soil	Szt	0.294	0.0177	97.9	Dendryphion europaeum	Dendryphion	SH1573987.08FU
ASV01243	Soil	Szt	0.217	0.0109	99.3	Fusarium sp.	Fusarium	SH1173696.08FU
ASV03662	Soil	Szt	0.284	0.0105	99.7	Ilyonectria mors-panacis	Ilyonectria	SH1546325.08FU
ASV06086	Soil	Szt	0.286	0.0103	98.6	Kabatiella sp.	Kabatiella	SH1645235.08FU
ASV03596	Soil	Szt	0.301	0.0096	99	Coniosporium sp.	Coniosporium	SH1184499.08FU
ASV04014	Soil	Szt	0.279	0.0095	95.3	Devriesia sp.	Devriesia	SH1627147.08FU
ASV02199	Soil	Szt	0.206	0.0094	99.2	Diaporthe columnaris	Diaporthe	SH1540609.08FU
ASV04877	Soil	Szt	0.291	0.0094	98.2	Fusicladium fagi	Fusicladium	SH1626902.08FU
ASV00321	Soil	Szt	0.293	0.0088	96.2	Coniothyrium sp.	Coniothyrium	SH1525206.08FU
ASV02967	Soil	Szt	0.317	0.0035	99.3	Fusarium tricincta	Fusarium	SH1546323.08FU
ASV03189	Soil	Szt	0.3	0.0035	99.7	Fusarium tricincta	Fusarium	SH1546323.08FU
ASV02349	Soil	Szt	0.326	0.0032	99.3	Discosia pseudoartocreas	Discosia	SH2104996.08FU
ASV00036	Soil	Szt	0.264	0.0028	99.6	Neofabraea kienholzii	Neofabraea	SH2170012.08FU
ASV01466	Soil	Szt	0.206	0.0027	99.7	Fusarium sp.	Fusarium	SH1173696.08FU
ASV02420	Soil	Szt	0.299	0.0009	96.6	Dactylonectria anthuriicola	Dactylonectria	SH1546329.08FU
ASV02765	Soil	Szt	0.317	0.0009	96.9	Dactylonectria anthuriicola	Dactylonectria	SH1546329.08FU
ASV03776	Soil	Szt	0.322	0.0009	97.7	Mollaria sp.	Mollisia	SH1505331.08FU
ASV01979	Soil	Szt	0.348	0.0004	98.9	Discosia pseudoartocreas	Discosia	SH2104996.08FU
ASV00328	Soil	Szt	0.694	0.0001	99	Coniothyrium aleuritis	Coniothyrium	SH1547164.08FU
ASV00423	Soil	Szt	0.689	0.0001	99.3	Coniothyrium aleuritis	Coniothyrium	SH1547164.08FU
ASV01790	Soil	Szt	0.566	0.0001	98.9	Fusicladium fagi	Fusicladium	SH1626902.08FU
ASV02222	Soil	Szt	0.57	0.0001	99.3	Fusicladium fagi	Fusicladium	SH1626902.08FU
ASV00618	Soil	Szt	0.477	0.0001	97.9	Alpinaria rhododendri	Alpinaria	SH1838164.08FU
ASV00859	Soil	Szt	0.436	0.0001	98.2	Alpinaria rhododendri	Alpinaria	SH1838164.08FU
ASV01627	Soil	Szt	0.488	0.0001	99.2	Acicuseptoria rumicis	Acicuseptoria	SH1614481.08FU
ASV02015	Soil	Szt	0.513	0.0001	99.6	Acicuseptoria rumicis	Acicuseptoria	SH1614481.08FU
ASV01452	Soil	Szt	0.455	0.0001	98.9	Setophoma terrestris	Setophoma	SH1511104.08FU
ASV01754	Soil	Szt	0.437	0.0001	99.3	Setophoma terrestris	Setophoma	SH1511104.08FU
ASV00627	Soil	Szt	0.677	0.0001	98.5	Chaetosphaeronema sp.	Chaetosphaeronema	SH1643335.08FU
ASV00789	Soil	Szt	0.626	0.0001	98.9	Chaetosphaeronema sp.	Chaetosphaeronema	SH1643335.08FU
ASV00839	Soil	Szt	0.526	0.0001	98.7	Fusarium sp.	Fusarium	SH1610181.08FU
ASV00893	Soil	Szt	0.38	0.0001	99.3	Kabatiella sp.	Kabatiella	SH1645235.08FU
ASV00958	Soil	Szt	0.64	0.0001	99	Fusarium sp.	Fusarium	SH1610181.08FU
ASV01094	Soil	Szt	0.408	0.0001	99.7	Kabatiella sp.	Kabatiella	SH1645235.08FU
ASV01500	Soil	Szt	0.545	0.0001	98.1	Chaetosphaeronema sp.	Chaetosphaeronema	SH1643335.08FU
ASV01783	Soil	Szt	0.471	0.0001	98.5	Chaetosphaeronema sp.	Chaetosphaeronema	SH1643335.08FU
ASV01177	Soil	y20	0.165	0.0426	99.3	Diaporthe convolvuli	Diaporthe	SH1540689.08FU
ASV00571	Soil	y20	0.218	0.0345	99.3	Fusarium proliferatum	Fusarium	SH1572652.08FU
ASV01466	Soil	y20	0.145	0.0326	99.7	Fusarium sp.	Fusarium	SH1173696.08FU
ASV01553	Soil	y20	0.107	0.0284	99.6	Didymella bryoniae	Didymella	SH1142333.08FU
ASV00036	Soil	y20	0.186	0.0284	99.6	Neofabraea kienholzii	Neofabraea	SH2170012.08FU
ASV02967	Soil	y20	0.224	0.0274	99.3	Fusarium tricincta	Fusarium	SH1546323.08FU
ASV03189	Soil	y20	0.212	0.0274	99.7	Fusarium tricincta	Fusarium	SH1546323.08FU
ASV02933	Soil	y20	0.226	0.0273	99.7	Setophaeosphaeria hemerocallidis	Setophaeosphaeria	SH1214982.08FU
ASV03849	Soil	y20	0.238	0.0265	97.9	Dendryphion europaeum	Dendryphion	SH1573987.08FU
ASV01342	Soil	y20	0.108	0.0261	99.3	Didymella bryoniae	Didymella	SH1142333.08FU
ASV01722	Soil	y20	0.18	0.0259	99.6	Erysiphe convolvuli	Erysiphe	SH1562822.08FU
ASV02037	Soil	y20	0.179	0.0259	100	Erysiphe convolvuli	Erysiphe	SH1562822.08FU
ASV00107	Soil	y20	0.246	0.0191	97.6	Fusarium sp.	Fusarium	SH1610189.08FU
ASV00459	Soil	y20	0.196	0.0176	98.6	Neonectria candida	Neonectria	SH1656481.08FU
ASV01295	Soil	y20	0.211	0.0176	97.2	Fusarium sporotrichioides	Fusarium	SH1567483.08FU
ASV00160	Soil	y20	0.237	0.0147	100	Pilidiella diplodiella	Pilidiella	SH2255649.08FU
ASV02489	Soil	y20	0.222	0.0143	99.3	Didymella keratinophila	Didymella	SH2232071.08FU
ASV02765	Soil	y20	0.224	0.0138	96.9	Dactylonectria anthuriicola	Dactylonectria	SH1546329.08FU
ASV02420	Soil	y20	0.211	0.0136	96.6	Dactylonectria anthuriicola	Dactylonectria	SH1546329.08FU
ASV00099	Soil	y20	0.241	0.0135	100	Didymella keratinophila	Didymella	SH2232071.08FU
ASV02773	Soil	y20	0.239	0.0132	98	Coniosporium sp.	Coniosporium	SH1517410.08FU
ASV01628	Soil	y20	0.224	0.0126	97.5	Fusarium sporotrichioides	Fusarium	SH1567483.08FU
ASV02297	Soil	y20	0.204	0.0123	99.7	Fusarium fujikuroi	Fusarium	SH2456028.08FU
ASV01094	Soil	y20	0.218	0.0081	99.7	Kabatiella sp.	Kabatiella	SH1645235.08FU
ASV01364	Soil	y20	0.188	0.006	99.6	Diaporthe convolvuli	Diaporthe	SH1540689.08FU
ASV00721	Soil	y20	0.239	0.0056	99.7	Colletotrichum destructivum	Colletotrichum	SH2219021.08FU
ASV02443	Soil	y20	0.19	0.0055	98.4	Veronaea japonica	Veronaea	SH1560869.08FU
ASV01598	Soil	y20	0.144	0.0054	100	Sarocladium sp.	Sarocladium	SH1541963.08FU
ASV03211	Soil	y20	0.255	0.0052	98.3	Coniosporium sp.	Coniosporium	SH1517410.08FU
ASV02814	Soil	y20	0.274	0.0025	96.8	Phoma leveillei	Phoma	SH1244734.08FU
ASV00893	Soil	y20	0.224	0.0025	99.3	Kabatiella sp.	Kabatiella	SH1645235.08FU
ASV01359	Soil	y20	0.143	0.0025	99.6	Sarocladium sp.	Sarocladium	SH1541963.08FU
ASV00344	Soil	y20	0.25	0.0016	99.6	Monographella sp.	Monographella	SH3566168.08FU
ASV01029	Soil	y20	0.215	0.0013	99.7	Sarocladium strictum	Sarocladium	SH1541921.08FU
ASV00561	Soil	y20	0.221	0.001	98.9	Neonectria candida	Neonectria	SH1656481.08FU
ASV02947	Soil	y20	0.236	0.001	99.6	Didymella keratinophila	Didymella	SH2232071.08FU
ASV00068	Soil	y20	0.301	0.0007	98.3	Fusarium tricincta	Fusarium	SH1546323.08FU
ASV01170	Soil	y20	0.193	0.0006	100	Sarocladium strictum	Sarocladium	SH1541921.08FU
ASV00138	Soil	y20	0.385	0.0002	98	Fusarium sp.	Fusarium	SH1610189.08FU
ASV00405	Soil	y20	0.262	0.0002	100	Monographella sp.	Monographella	SH3566168.08FU
ASV01473	Soil	y20	0.302	0.0002	98.3	Coniosporium sp.	Coniosporium	SH1517410.08FU
ASV00233	Soil	y20	0.295	0.0001	99.7	Dactylonectria macrodidyma	Dactylonectria	SH1574537.08FU
ASV00301	Soil	y20	0.422	0.0001	100	Dactylonectria macrodidyma	Dactylonectria	SH1574537.08FU
ASV01305	Soil	y20	0.269	0.0001	99.3	Dactylonectria macrodidyma	Dactylonectria	SH1574537.08FU
ASV01570	Soil	y20	0.297	0.0001	99.7	Dactylonectria macrodidyma	Dactylonectria	SH1574537.08FU
ASV00084	Soil	y20	0.219	0.0001	97.5	Pleurophoma sp.	Pleurophoma	SH1555330.08FU
ASV00118	Soil	y20	0.241	0.0001	97.8	Pleurophoma sp.	Pleurophoma	SH1555330.08FU
ASV00207	Soil	y20	0.441	0.0001	99.3	Volutella sp.	Volutella	SH1561532.08FU
ASV00249	Soil	y20	0.43	0.0001	99.6	Volutella sp.	Volutella	SH1561532.08FU
ASV00574	Soil	y20	0.364	0.0001	98.3	Coniosporium sp.	Coniosporium	SH1517410.08FU
ASV00671	Soil	y20	0.352	0.0001	98.7	Coniosporium sp.	Coniosporium	SH1517410.08FU
ASV00775	Soil	y20	0.225	0.0001	98.9	Volutella sp.	Volutella	SH1561532.08FU
ASV00909	Soil	y20	0.206	0.0001	99.3	Volutella sp.	Volutella	SH1561532.08FU
ASV01234	Soil	y20	0.333	0.0001	98	Coniosporium sp.	Coniosporium	SH1517410.08FU
ASV02270	Soil	y21	0.128	0.0366	95.1	Ganoderma leucocontextum	Ganoderma	SH1936170.08FU
ASV00566	Soil	y21	0.155	0.0356	99.3	Plectosphaerella sp.	Plectosphaerella	SH1563343.08FU
ASV00161	Soil	y21	0.228	0.0249	96	Plectosphaerella delsorboi	Plectosphaerella	SH1644397.08FU
ASV00001	Soil	y21	0.231	0.0196	99	Diplodia scrobiculata	Diplodia	SH2131097.08FU
ASV01221	Soil	y21	0.245	0.012	98.6	Phyllosticta ampelicida	Phyllosticta	SH1639646.08FU
ASV00749	Soil	y21	0.231	0.0058	98.3	Phyllosticta ampelicida	Phyllosticta	SH1639646.08FU
ASV00109	Soil	y21	0.303	0.0013	95.7	Plectosphaerella delsorboi	Plectosphaerella	SH1644397.08FU
ASV02510	Wood	control	0.225	0.0327	99.6	Phaeomoniella chlamydospora	Phaeomoniella	SH1615013.08FU
ASV00002	Wood	control	0.232	0.0311	99.6	Phaeomoniella chlamydospora	Phaeomoniella	SH1615013.08FU
ASV00007	Wood	control	0.235	0.028	100	Phaeomoniella chlamydospora	Phaeomoniella	SH1615013.08FU
ASV01201	Wood	control	0.152	0.0251	97.1	Pleurophoma sp.	Pleurophoma	SH1555330.08FU
ASV00432	Wood	control	0.232	0.0242	97.7	Devriesia pseudoamericana	Devriesia	SH1641282.08FU
ASV00859	Wood	control	0.183	0.0241	98.2	Alpinaria rhododendri	Alpinaria	SH1838164.08FU
ASV01907	Wood	control	0.248	0.0186	99.6	Phaeomoniella chlamydospora	Phaeomoniella	SH1615013.08FU
ASV00074	Wood	control	0.163	0.0122	99.6	Didymella keratinophila	Didymella	SH2232071.08FU
ASV00599	Wood	control	0.273	0.0055	98.1	Devriesia pseudoamericana	Devriesia	SH1641282.08FU
ASV00547	Wood	diseased	0.222	0.0326	98.6	Diplodia scrobiculata	Diplodia	SH2131097.08FU
ASV00070	Wood	diseased	0.287	0.0025	90.8	Eutypella sp.	Eutypella	SH1190488.08FU
ASV00040	Wood	diseased	0.285	0.0021	90.4	Eutypella sp.	Eutypella	SH1190488.08FU
ASV00004	Wood	diseased	0.333	0.0006	99.3	Diplodia scrobiculata	Diplodia	SH2131097.08FU
ASV00001	Wood	diseased	0.342	0.0004	99	Diplodia scrobiculata	Diplodia	SH2131097.08FU
ASV04226	Wood	late Summer	0.176	0.0496	100	Phaeomoniella chlamydospora	Phaeomoniella	SH1615013.08FU
ASV02833	Wood	late Summer	0.151	0.0489	98.6	Diplodia scrobiculata	Diplodia	SH2131097.08FU
ASV00990	Wood	late Summer	0.16	0.0487	99.7	Botryosphaeria stevensii	Botryosphaeria	SH1861154.08FU
ASV00045	Wood	late Summer	0.109	0.0486	98.4	Erysiphe necator	Erysiphe	SH2568050.08FU
ASV00024	Wood	late Summer	0.211	0.0458	100	Botryosphaeria stevensii	Botryosphaeria	SH1861154.08FU
ASV00110	Wood	late Summer	0.179	0.0429	99.3	Alternaria angustiovoidea	Alternaria	SH1689080.08FU
ASV01460	Wood	late Summer	0.198	0.0352	99	Diplodia scrobiculata	Diplodia	SH2131097.08FU
ASV00052	Wood	late Summer	0.161	0.0254	98	Fusarium tricincta	Fusarium	SH1546323.08FU
ASV03252	Wood	late Summer	0.228	0.0227	99.6	Phaeomoniella chlamydospora	Phaeomoniella	SH1615013.08FU
ASV00067	Wood	late Summer	0.111	0.0218	98.7	Erysiphe necator	Erysiphe	SH2568050.08FU
ASV00560	Wood	late Summer	0.218	0.0197	97.9	Minutiella tardicola	Minutiella	SH1573821.08FU
ASV00208	Wood	late Summer	0.179	0.0181	99.7	Diplodia cupressi	Diplodia	SH1507386.08FU
ASV02698	Wood	late Summer	0.247	0.0161	100	Phaeomoniella chlamydospora	Phaeomoniella	SH1615013.08FU
ASV00679	Wood	late Summer	0.161	0.0146	99.3	Alternaria oregonensis	Alternaria	SH2127282.08FU
ASV00258	Wood	late Summer	0.18	0.0124	100	Diplodia cupressi	Diplodia	SH1507386.08FU
ASV02371	Wood	late Summer	0.188	0.0103	98.6	Diplodia scrobiculata	Diplodia	SH2131097.08FU
ASV01221	Wood	late Summer	0.165	0.0099	98.6	Phyllosticta ampelicida	Phyllosticta	SH1639646.08FU
ASV02285	Wood	late Summer	0.27	0.0049	99.6	Phaeomoniella chlamydospora	Phaeomoniella	SH1615013.08FU
ASV00770	Wood	late Summer	0.289	0.0024	99.3	Phaeomoniella chlamydospora	Phaeomoniella	SH1615013.08FU
ASV01885	Wood	late Summer	0.229	0.0024	99.3	Phaeomoniella chlamydospora	Phaeomoniella	SH1615013.08FU
ASV00822	Wood	late Winter	0.214	0.0432	99.6	Phaeomoniella chlamydospora	Phaeomoniella	SH1615013.08FU
ASV02768	Wood	late Winter	0.204	0.0386	98.9	Phaeomoniella chlamydospora	Phaeomoniella	SH1615013.08FU
ASV02457	Wood	late Winter	0.203	0.0383	98.5	Phaeomoniella chlamydospora	Phaeomoniella	SH1615013.08FU
ASV02603	Wood	late Winter	0.201	0.0383	98.5	Phaeomoniella chlamydospora	Phaeomoniella	SH1615013.08FU
ASV02646	Wood	late Winter	0.204	0.0375	98.9	Phaeomoniella chlamydospora	Phaeomoniella	SH1615013.08FU
ASV00618	Wood	late Winter	0.185	0.0315	97.9	Alpinaria rhododendri	Alpinaria	SH1838164.08FU
ASV00956	Wood	late Winter	0.238	0.0233	100	Phaeomoniella chlamydospora	Phaeomoniella	SH1615013.08FU
ASV01792	Wood	late Winter	0.252	0.0151	99.3	Phaeomoniella chlamydospora	Phaeomoniella	SH1615013.08FU
ASV02076	Wood	late Winter	0.283	0.0059	99.6	Phaeomoniella chlamydospora	Phaeomoniella	SH1615013.08FU
ASV01539	Wood	late Winter	0.282	0.0014	99	Diplodia scrobiculata	Diplodia	SH2131097.08FU
ASV01457	Wood	late Winter	0.289	0.0009	98.6	Diplodia scrobiculata	Diplodia	SH2131097.08FU
ASV01614	Wood	late Winter	0.305	0.0007	99	Diplodia scrobiculata	Diplodia	SH2131097.08FU
ASV01429	Wood	late Winter	0.304	0.0005	98.6	Diplodia scrobiculata	Diplodia	SH2131097.08FU
ASV00913	Wood	late Winter	0.342	0.0002	99.3	Phaeomoniella chlamydospora	Phaeomoniella	SH1615013.08FU
ASV01102	Wood	late Winter	0.343	0.0002	99.6	Phaeomoniella chlamydospora	Phaeomoniella	SH1615013.08FU
ASV00985	Wood	late Winter	0.346	0.0001	99.3	Phaeomoniella chlamydospora	Phaeomoniella	SH1615013.08FU
ASV01050	Wood	late Winter	0.35	0.0001	99.6	Phaeomoniella chlamydospora	Phaeomoniella	SH1615013.08FU
ASV00446	Wood	North	0.2	0.0372	96.6	Coniothyrium sp.	Coniothyrium	SH1525206.08FU
ASV00824	Wood	North	0.181	0.0372	99.6	Chaetosphaeronema sp.	Chaetosphaeronema	SH1643335.08FU
ASV00300	Wood	North	0.226	0.0327	100	Botrytis californica	Botrytis	SH2311583.08FU
ASV00001	Wood	North	0.268	0.029	99	Diplodia scrobiculata	Diplodia	SH2131097.08FU
ASV00004	Wood	North	0.276	0.0216	99.3	Diplodia scrobiculata	Diplodia	SH2131097.08FU
ASV00239	Wood	North	0.237	0.0201	99.6	Botrytis californica	Botrytis	SH2311583.08FU
ASV00052	Wood	North	0.223	0.0153	98	Fusarium tricincta	Fusarium	SH1546323.08FU
ASV00068	Wood	North	0.236	0.0149	98.3	Fusarium tricincta	Fusarium	SH1546323.08FU
ASV03307	Wood	North	0.311	0.0047	97.1	Pleurophoma sp.	Pleurophoma	SH1555330.08FU
ASV00120	Wood	North	0.325	0.003	99.6	Pilidiella diplodiella	Pilidiella	SH2255649.08FU
ASV01105	Wood	North	0.321	0.001	99.3	Pleurophoma sp.	Pleurophoma	SH1241426.08FU
ASV00084	Wood	North	0.391	0.0001	97.5	Pleurophoma sp.	Pleurophoma	SH1555330.08FU
ASV00118	Wood	North	0.355	0.0001	97.8	Pleurophoma sp.	Pleurophoma	SH1555330.08FU
ASV00812	Wood	North	0.364	0.0001	99	Pleurophoma sp.	Pleurophoma	SH1241426.08FU
ASV00874	Wood	South	0.233	0.0302	99	Diplodia cupressi	Diplodia	SH1507386.08FU
ASV00848	Wood	South	0.244	0.0286	98.6	Minutiella tardicola	Minutiella	SH1573821.08FU
ASV00355	Wood	South	0.255	0.0285	97.1	Formitiporia aethiopica	Fomitiporia	SH1566944.08FU
ASV00838	Wood	South	0.207	0.0285	96.5	Formitiporia aethiopica	Fomitiporia	SH1566944.08FU
ASV01281	Wood	South	0.225	0.0285	99.6	Minutiella tardicola	Minutiella	SH1573821.08FU
ASV01780	Wood	South	0.229	0.0268	97.3	Formitiporia aethiopica	Fomitiporia	SH1566944.08FU
ASV01011	Wood	South	0.195	0.0264	99.3	Minutiella tardicola	Minutiella	SH1573821.08FU
ASV00549	Wood	South	0.271	0.0157	100	Neophaeococcomyces catenatus	Neophaeococcomyces	SH1506898.08FU
ASV00025	Wood	South	0.294	0.0131	99.3	Phaeomoniella chlamydospora	Phaeomoniella	SH1615013.08FU
ASV01833	Wood	South	0.285	0.0081	99.2	Veronaea sp.	Veronaea	SH2725183.08FU
ASV02381	Wood	South	0.275	0.0079	95	Cytospora sp.	Cytospora	SH1540823.08FU
ASV02815	Wood	South	0.28	0.0079	95.3	Cytospora sp.	Cytospora	SH1540823.08FU
ASV00326	Wood	South	0.242	0.0066	96.8	Formitiporia aethiopica	Fomitiporia	SH1566944.08FU
ASV00014	Wood	South	0.303	0.0064	98.9	Phaeomoniella chlamydospora	Phaeomoniella	SH1615013.08FU
ASV00592	Wood	South	0.197	0.0045	96.3	Formitiporia aethiopica	Fomitiporia	SH1566944.08FU
ASV00560	Wood	South	0.31	0.0034	97.9	Minutiella tardicola	Minutiella	SH1573821.08FU
ASV00230	Wood	South	0.273	0.0033	96.5	Formitiporia aethiopica	Fomitiporia	SH1566944.08FU
ASV02377	Wood	South	0.316	0.0029	98.9	Veronaea sp.	Veronaea	SH2725183.08FU
ASV00754	Wood	South	0.326	0.0028	98.2	Minutiella tardicola	Minutiella	SH1573821.08FU
ASV01034	Wood	South	0.283	0.0019	99.3	Veronaea sp.	Veronaea	SH2725183.08FU
ASV01335	Wood	South	0.294	0.0019	98.9	Veronaea sp.	Veronaea	SH2725183.08FU
ASV00110	Wood	South	0.269	0.0009	99.3	Alternaria angustiovoidea	Alternaria	SH1689080.08FU
ASV00149	Wood	South	0.258	0.0006	99.6	Alternaria angustiovoidea	Alternaria	SH1689080.08FU
ASV00158	Wood	South	0.245	0.0001	99.3	Diplodia cajani	Diplodia	SH1507501.08FU
ASV00200	Wood	South	0.221	0.0001	99.7	Diplodia cajani	Diplodia	SH1507501.08FU
ASV02901	Wood	Szt	0.242	0.0462	100	Phaeomoniella chlamydospora	Phaeomoniella	SH1615013.08FU
ASV04226	Wood	Szt	0.235	0.0347	100	Phaeomoniella chlamydospora	Phaeomoniella	SH1615013.08FU
ASV03682	Wood	Szt	0.254	0.0341	99.3	Phaeomoniella chlamydospora	Phaeomoniella	SH1615013.08FU
ASV04236	Wood	Szt	0.279	0.0322	99.6	Phaeomoniella chlamydospora	Phaeomoniella	SH1615013.08FU
ASV02235	Wood	Szt	0.286	0.0155	99.6	Phaeomoniella chlamydospora	Phaeomoniella	SH1615013.08FU
ASV02698	Wood	Szt	0.3	0.0115	100	Phaeomoniella chlamydospora	Phaeomoniella	SH1615013.08FU
ASV03252	Wood	Szt	0.305	0.011	99.6	Phaeomoniella chlamydospora	Phaeomoniella	SH1615013.08FU
ASV01417	Wood	Szt	0.309	0.01	99.6	Phaeomoniella chlamydospora	Phaeomoniella	SH1615013.08FU
ASV01885	Wood	Szt	0.287	0.0064	99.3	Phaeomoniella chlamydospora	Phaeomoniella	SH1615013.08FU
ASV01341	Wood	Szt	0.324	0.0058	100	Phaeomoniella chlamydospora	Phaeomoniella	SH1615013.08FU
ASV01000	Wood	Szt	0.321	0.0051	99.6	Phaeomoniella chlamydospora	Phaeomoniella	SH1615013.08FU
ASV00770	Wood	Szt	0.341	0.0036	99.3	Phaeomoniella chlamydospora	Phaeomoniella	SH1615013.08FU
ASV02510	Wood	Szt	0.347	0.0029	99.6	Phaeomoniella chlamydospora	Phaeomoniella	SH1615013.08FU
ASV02285	Wood	Szt	0.36	0.0013	99.6	Phaeomoniella chlamydospora	Phaeomoniella	SH1615013.08FU
ASV02272	Wood	Szt	0.366	0.0012	99.3	Phaeomoniella chlamydospora	Phaeomoniella	SH1615013.08FU
ASV00002	Wood	Szt	0.478	0.0001	99.6	Phaeomoniella chlamydospora	Phaeomoniella	SH1615013.08FU
ASV00007	Wood	Szt	0.442	0.0001	100	Phaeomoniella chlamydospora	Phaeomoniella	SH1615013.08FU
ASV02083	Wood	y20	0.193	0.0498	97.6	Formitiporia aethiopica	Fomitiporia	SH1566944.08FU
ASV04226	Wood	y20	0.176	0.0486	100	Phaeomoniella chlamydospora	Phaeomoniella	SH1615013.08FU
ASV02287	Wood	y20	0.179	0.0485	99.3	Botryosphaeria stevensii	Botryosphaeria	SH1861154.08FU
ASV02466	Wood	y20	0.172	0.0485	99.3	Botryosphaeria stevensii	Botryosphaeria	SH1861154.08FU
ASV02833	Wood	y20	0.151	0.0485	98.6	Diplodia scrobiculata	Diplodia	SH2131097.08FU
ASV01784	Wood	y20	0.219	0.0263	99.3	Phaeomoniella chlamydospora	Phaeomoniella	SH1615013.08FU
ASV02902	Wood	y20	0.222	0.0263	98.5	Phaeomoniella chlamydospora	Phaeomoniella	SH1615013.08FU
ASV03307	Wood	y20	0.225	0.0241	97.1	Pleurophoma sp.	Pleurophoma	SH1555330.08FU
ASV03252	Wood	y20	0.228	0.0221	99.6	Phaeomoniella chlamydospora	Phaeomoniella	SH1615013.08FU
ASV00084	Wood	y20	0.229	0.0172	97.5	Pleurophoma sp.	Pleurophoma	SH1555330.08FU
ASV00206	Wood	y20	0.161	0.0165	98.3	Phaeoacremonium minimum	Phaeoacremonium	SH1581100.08FU
ASV02901	Wood	y20	0.245	0.0128	100	Phaeomoniella chlamydospora	Phaeomoniella	SH1615013.08FU
ASV00051	Wood	y20	0.11	0.0124	100	Neofabraea kienholzii	Neofabraea	SH2170012.08FU
ASV02526	Wood	y20	0.26	0.0117	98.6	Diplodia scrobiculata	Diplodia	SH2131097.08FU
ASV02371	Wood	y20	0.188	0.0111	98.6	Diplodia scrobiculata	Diplodia	SH2131097.08FU
ASV02768	Wood	y20	0.212	0.0099	98.9	Phaeomoniella chlamydospora	Phaeomoniella	SH1615013.08FU
ASV02457	Wood	y20	0.21	0.0093	98.5	Phaeomoniella chlamydospora	Phaeomoniella	SH1615013.08FU
ASV02603	Wood	y20	0.208	0.0093	98.5	Phaeomoniella chlamydospora	Phaeomoniella	SH1615013.08FU
ASV02646	Wood	y20	0.212	0.0093	98.9	Phaeomoniella chlamydospora	Phaeomoniella	SH1615013.08FU
ASV00118	Wood	y20	0.235	0.0063	97.8	Pleurophoma sp.	Pleurophoma	SH1555330.08FU
ASV01484	Wood	y20	0.261	0.0054	98.9	Phaeomoniella chlamydospora	Phaeomoniella	SH1615013.08FU
ASV00036	Wood	y20	0.11	0.0053	99.6	Neofabraea kienholzii	Neofabraea	SH2170012.08FU
ASV00258	Wood	y20	0.183	0.0048	100	Diplodia cupressi	Diplodia	SH1507386.08FU
ASV00074	Wood	y20	0.169	0.0047	99.6	Didymella keratinophila	Didymella	SH2232071.08FU
ASV00208	Wood	y20	0.184	0.0034	99.7	Diplodia cupressi	Diplodia	SH1507386.08FU
ASV02285	Wood	y20	0.27	0.0033	99.6	Phaeomoniella chlamydospora	Phaeomoniella	SH1615013.08FU
ASV03030	Wood	y20	0.277	0.0029	99.3	Phaeomoniella chlamydospora	Phaeomoniella	SH1615013.08FU
ASV00874	Wood	y20	0.218	0.002	99	Diplodia cupressi	Diplodia	SH1507386.08FU
ASV02272	Wood	y20	0.301	0.002	99.3	Phaeomoniella chlamydospora	Phaeomoniella	SH1615013.08FU
ASV00770	Wood	y20	0.289	0.0018	99.3	Phaeomoniella chlamydospora	Phaeomoniella	SH1615013.08FU
ASV01885	Wood	y20	0.229	0.0018	99.3	Phaeomoniella chlamydospora	Phaeomoniella	SH1615013.08FU
ASV02510	Wood	y20	0.32	0.0015	99.6	Phaeomoniella chlamydospora	Phaeomoniella	SH1615013.08FU
ASV01302	Wood	y20	0.264	0.0013	98.6	Diplodia scrobiculata	Diplodia	SH2131097.08FU
ASV01475	Wood	y20	0.309	0.0011	98.6	Diplodia scrobiculata	Diplodia	SH2131097.08FU
ASV01787	Wood	y20	0.242	0.0011	99	Diplodia scrobiculata	Diplodia	SH2131097.08FU
ASV00099	Wood	y20	0.186	0.001	100	Didymella keratinophila	Didymella	SH2232071.08FU
ASV01585	Wood	y20	0.302	0.001	99	Diplodia scrobiculata	Diplodia	SH2131097.08FU
ASV02523	Wood	y20	0.265	0.0004	98.9	Phaeomoniella chlamydospora	Phaeomoniella	SH1615013.08FU
ASV01304	Wood	y20	0.378	0.0002	98.6	Diplodia scrobiculata	Diplodia	SH2131097.08FU
ASV02235	Wood	y20	0.31	0.0002	99.6	Phaeomoniella chlamydospora	Phaeomoniella	SH1615013.08FU
ASV00547	Wood	y20	0.366	0.0001	98.6	Diplodia scrobiculata	Diplodia	SH2131097.08FU
ASV01156	Wood	y20	0.279	0.0001	98.6	Diplodia scrobiculata	Diplodia	SH2131097.08FU
ASV01429	Wood	y20	0.315	0.0001	98.6	Diplodia scrobiculata	Diplodia	SH2131097.08FU
ASV01457	Wood	y20	0.3	0.0001	98.6	Diplodia scrobiculata	Diplodia	SH2131097.08FU
ASV01460	Wood	y20	0.276	0.0001	99	Diplodia scrobiculata	Diplodia	SH2131097.08FU
ASV01499	Wood	y20	0.273	0.0001	98.6	Diplodia scrobiculata	Diplodia	SH2131097.08FU
ASV01539	Wood	y20	0.292	0.0001	99	Diplodia scrobiculata	Diplodia	SH2131097.08FU
ASV01614	Wood	y20	0.317	0.0001	99	Diplodia scrobiculata	Diplodia	SH2131097.08FU
ASV00822	Wood	y20	0.402	0.0001	99.6	Phaeomoniella chlamydospora	Phaeomoniella	SH1615013.08FU
ASV00913	Wood	y20	0.361	0.0001	99.3	Phaeomoniella chlamydospora	Phaeomoniella	SH1615013.08FU
ASV00956	Wood	y20	0.406	0.0001	100	Phaeomoniella chlamydospora	Phaeomoniella	SH1615013.08FU
ASV00985	Wood	y20	0.36	0.0001	99.3	Phaeomoniella chlamydospora	Phaeomoniella	SH1615013.08FU
ASV01000	Wood	y20	0.45	0.0001	99.6	Phaeomoniella chlamydospora	Phaeomoniella	SH1615013.08FU
ASV01050	Wood	y20	0.365	0.0001	99.6	Phaeomoniella chlamydospora	Phaeomoniella	SH1615013.08FU
ASV01102	Wood	y20	0.357	0.0001	99.6	Phaeomoniella chlamydospora	Phaeomoniella	SH1615013.08FU
ASV01341	Wood	y20	0.418	0.0001	100	Phaeomoniella chlamydospora	Phaeomoniella	SH1615013.08FU
ASV01417	Wood	y20	0.445	0.0001	99.6	Phaeomoniella chlamydospora	Phaeomoniella	SH1615013.08FU
ASV01430	Wood	y20	0.458	0.0001	99.3	Phaeomoniella chlamydospora	Phaeomoniella	SH1615013.08FU
ASV01701	Wood	y20	0.45	0.0001	99.6	Phaeomoniella chlamydospora	Phaeomoniella	SH1615013.08FU
ASV01792	Wood	y20	0.375	0.0001	99.3	Phaeomoniella chlamydospora	Phaeomoniella	SH1615013.08FU
ASV01797	Wood	y20	0.434	0.0001	100	Phaeomoniella chlamydospora	Phaeomoniella	SH1615013.08FU
ASV01907	Wood	y20	0.369	0.0001	99.6	Phaeomoniella chlamydospora	Phaeomoniella	SH1615013.08FU
ASV02076	Wood	y20	0.387	0.0001	99.6	Phaeomoniella chlamydospora	Phaeomoniella	SH1615013.08FU
ASV02698	Wood	y20	0.328	0.0001	100	Phaeomoniella chlamydospora	Phaeomoniella	SH1615013.08FU
ASV00556	Wood	y21	0.206	0.0491	98.8	Exobasidium woronichinii	Exobasidium	SH1514429.08FU
ASV00653	Wood	y21	0.132	0.041	99.2	Chaetosphaeronema sp.	Chaetosphaeronema	SH1643335.08FU
ASV00560	Wood	y21	0.2	0.0388	97.9	Minutiella tardicola	Minutiella	SH1573821.08FU
ASV00377	Wood	y21	0.23	0.0263	98.5	Exobasidium woronichinii	Exobasidium	SH1514429.08FU
